# Supplementary material for: 5-Methyl-3,6,7,8a-tetra­hydro-2H-diimidazo[1,2-c:1′,2′-e]pyrido[1,2-a][1,3,5]triazin-5-ium iodide
Source: Acta Crystallogr Sect E Struct Rep Online. 2010 May 29;66(Pt 6):o1486. doi: 10.1107/S1600536810019495 (PMC2979596; doi:10.1107/S1600536810019495)
Supplement: Supplementary file 1 [file e-66-o1486-sup1.cif]

##############################################################################
###                                                                        ###
###        Electronic paper (Acta Crystallographica Section E)             ###
###                                                                        ###
##############################################################################
#                                                                            #
# This CIF contains the data in a paper accepted for publication in Acta     #
# Crystallographica Section E. It conforms to the requirements of Notes      #
# for Authors for Section E, and has been peer reviewed under the auspices   #
# of the IUCr Commission on Journals.                                        #
#                                                                            #
# Full details of the Crystallographic Information File format               #
# are given in the paper "The Crystallographic Information File (CIF):       #
# a New Standard Archive File for Crystallography" by S. R. Hall, F. H.      #
# Allen and I. D. Brown [Acta Cryst. (1991), A47, 655-685].                  #
#                                                                            #
# The current version of the core CIF dictionary is obtainable from          #
# ftp://ftp.iucr.org/pub/cif_core.dic. The current version number is 2.4.    #
#                                                                            #
# Software is freely available for graphical display of the structure(s) in  #
# this CIF.  For information consult the CIF home page http://www.iucr.org/  #
# cif/home.html                                                              #
#                                                                            #
# This file may be used for bona fide research purposes within the           #
# scientific community so long as proper attribution is given to the journal # 
# article from which it was obtained.                                        #
#                                                                            #
##############################################################################
                                             
data_global
_audit_creation_method     SHELXL-97
_journal_date_recd_electronic     2010-05-11
_journal_date_accepted     2010-05-24
_journal_name_full     'Acta Crystallographica, Section E'
_journal_year     2010
_journal_volume     66
_journal_issue      6
_journal_page_first     o1486
_journal_page_last     o1486
_journal_paper_category     QO
_journal_coeditor_code     TK2676
_publ_contact_author
;
Maria Gdaniec
Faculty of Chemistry
Adam Mickiewicz University
60-780 Pozna\'n
Poland
;
_publ_contact_author_email     magdan@amu.edu.pl
_publ_contact_author_fax     '048 61 8658008'
_publ_contact_author_phone     '048 61 8291273'
_publ_section_title
;\
5-Methyl-3,6,7,8a-tetrahydro-2<i>H</i>-diimidazo[1,2-<i>c</i>:1',2'-<i>e</i>]\
pyrido[1,2-<i>a</i>][1,3,5]triazin-5-ium iodide
;
loop_
    _publ_author_name
    _publ_author_address
    'Aleksandra Wasilewska'
;
Department of Chemical Technology of Drugs
Medical University of Gda\'nsk
80-416 Gda\'nsk
Poland
;
    'Franciszek S\;aczewski'
;
Department of Chemical Technology of Drugs
Medical University of Gda\'nsk
80-416 Gda\'nsk
Poland
;
    'Maria Gdaniec'
;
Faculty of Chemistry
Adam Mickiewicz University
60-780 Pozna\'n
Poland
;
data_I
_audit_creation_method     SHELXL-97
_chemical_name_systematic
;
5-Methyl-3,6,7,8a-tetrahydro-2<i>H</i>-
diimidazo[1,2-<i>c</i>:1',2'-<i>e</i>]pyrido[1,2-<i>a</i>][1,3,5]triazin-5-ium
iodide
;
_chemical_name_common     ?
_chemical_formula_moiety     'C12 H16 N5 +, I -'
_chemical_formula_sum     'C12 H16 I N5'
_chemical_formula_iupac     'C12 H16 N5 +, I -'
_chemical_formula_weight     357.20
_chemical_melting_point     ?
_symmetry_cell_setting     monoclinic
_symmetry_space_group_name_H-M     'P 21/n'
_symmetry_space_group_name_Hall     '-P 2yn'
loop_
    _symmetry_equiv_pos_as_xyz
    'x, y, z'
    '-x+1/2, y+1/2, -z+1/2'
    '-x, -y, -z'
    'x-1/2, -y-1/2, z-1/2'
_cell_length_a     7.6299(2)
_cell_length_b     15.3939(4)
_cell_length_c     11.4503(3)
_cell_angle_alpha     90.00
_cell_angle_beta     92.204(2)
_cell_angle_gamma     90.00
_cell_volume     1343.89(6)
_cell_formula_units_Z     4
_cell_measurement_reflns_used     19213
_cell_measurement_theta_min     2.65
_cell_measurement_theta_max     32.26
_cell_measurement_temperature     100(2)
_exptl_crystal_description     block
_exptl_crystal_colour     colourless
_exptl_crystal_size_max     0.2
_exptl_crystal_size_mid     0.2
_exptl_crystal_size_min     0.1
_exptl_crystal_density_diffrn     1.765
_exptl_crystal_density_meas     ?
_exptl_crystal_density_method     'not measured'
_exptl_crystal_F_000     704
_exptl_absorpt_coefficient_mu     2.374
_exptl_absorpt_correction_type     multi-scan
_exptl_absorpt_process_details
;
(CrysAlis Pro; Oxford Diffraction, 2009)
;
_exptl_absorpt_correction_T_min     0.496
_exptl_absorpt_correction_T_max     0.789
_exptl_special_details
;
;
_diffrn_ambient_temperature     100(2)
_diffrn_radiation_type     MoK\a
_diffrn_radiation_wavelength     0.71073
_diffrn_radiation_source     'fine-focus sealed tube'
_diffrn_radiation_monochromator     graphite
_diffrn_measurement_device_type     'Oxford Diffraction Xcalibur-E CCD'
_diffrn_measurement_method     '\w scan'
_diffrn_detector_area_resol_mean     ?
_diffrn_reflns_number     25955
_diffrn_reflns_av_R_equivalents     0.0261
_diffrn_reflns_av_sigmaI/netI     0.0163
_diffrn_reflns_theta_min     4.12
_diffrn_reflns_theta_max     32.36
_diffrn_reflns_theta_full     28.00
_diffrn_measured_fraction_theta_max     0.915
_diffrn_measured_fraction_theta_full     0.994
_diffrn_reflns_limit_h_min     -9
_diffrn_reflns_limit_h_max     11
_diffrn_reflns_limit_k_min     -23
_diffrn_reflns_limit_k_max     23
_diffrn_reflns_limit_l_min     0
_diffrn_reflns_limit_l_max     16
_diffrn_standards_number     0
_diffrn_standards_interval_count     0
_diffrn_standards_interval_time     0
_diffrn_standards_decay_%     0
_refine_special_details
;
Refinement of <i>F</i>^2^ against ALL reflections. The weighted <i>R</i>-factor
wR and goodness of fit <i>S</i> are based on <i>F</i>^2^, conventional
<i>R</i>-factors <i>R</i> are based on <i>F</i>, with <i>F</i> set to zero for
negative <i>F</i>^2^. The threshold expression of <i>F</i>^2^ >
\s(<i>F</i>^2^) is used only for calculating <i>R</i>-factors(gt) etc. and is
not relevant to the choice of reflections for refinement. <i>R</i>-factors
based on <i>F</i>^2^ are statistically about twice as large as those based on
<i>F</i>, and <i>R</i>- factors based on ALL data will be even larger.
;
_reflns_number_total     4406
_reflns_number_gt     4018
_reflns_threshold_expression     I>2\s(I)
_refine_ls_structure_factor_coef     Fsqd
_refine_ls_matrix_type     full
_refine_ls_R_factor_all     0.0333
_refine_ls_R_factor_gt     0.0291
_refine_ls_wR_factor_gt     0.0686
_refine_ls_wR_factor_ref     0.0695
_refine_ls_goodness_of_fit_ref     1.200
_refine_ls_restrained_S_all     1.200
_refine_ls_number_reflns     4406
_refine_ls_number_parameters     165
_refine_ls_number_restraints     0
_refine_ls_hydrogen_treatment     constr
_refine_ls_weighting_scheme     calc
_refine_ls_weighting_details
         'calc w=1/[\s^2^(Fo^2^)+(0.0196P)^2^+3.1405P] where P=(Fo^2^+2Fc^2^)/3'
_atom_sites_solution_hydrogens     geom
_atom_sites_solution_primary     direct
_atom_sites_solution_secondary     difmap
_refine_ls_shift/su_max     0.001
_refine_ls_shift/su_mean     0.000
_refine_diff_density_max     1.735
_refine_diff_density_min     -1.239
_refine_ls_extinction_method     none
_refine_ls_extinction_coef     ?
loop_
    _atom_type_symbol
    _atom_type_description
    _atom_type_scat_dispersion_real
    _atom_type_scat_dispersion_imag
    _atom_type_scat_source
    'C' 'C' 0.0033 0.0016
                         'International Tables Vol C Tables 4.2.6.8 and 6.1.1.4'
    'H' 'H' 0.0000 0.0000
                         'International Tables Vol C Tables 4.2.6.8 and 6.1.1.4'
    'N' 'N' 0.0061 0.0033
                         'International Tables Vol C Tables 4.2.6.8 and 6.1.1.4'
    'I' 'I' -0.4742 1.8119
                         'International Tables Vol C Tables 4.2.6.8 and 6.1.1.4'
_computing_data_collection     'CrysAlis Pro (Oxford Diffraction, 2009)'
_computing_cell_refinement     'CrysAlis Pro (Oxford Diffraction, 2009)'
_computing_data_reduction     'CrysAlis Pro (Oxford Diffraction, 2009)'
_computing_structure_solution     'SHELXS97 (Sheldrick, 2008)'
_computing_structure_refinement
;
SHELXL97 (Sheldrick, 2008) and WinGX (Farrugia, 1999)
;
_computing_molecular_graphics
;
ORTEP-3 for Windows (Farrugia, 1997)
;
_computing_publication_material     'SHELXL97 (Sheldrick, 2008)'
loop_
    _atom_site_type_symbol
    _atom_site_label
    _atom_site_fract_x
    _atom_site_fract_y
    _atom_site_fract_z
    _atom_site_U_iso_or_equiv
    _atom_site_adp_type
    _atom_site_calc_flag
    _atom_site_refinement_flags
    _atom_site_occupancy
    _atom_site_disorder_assembly
    _atom_site_disorder_group
    I I1 0.04305(2) 0.194494(11) 0.473423(14) 0.01657(5) Uani d . 1 . .
    N N1 0.1806(3) 0.53774(16) 0.3251(2) 0.0209(5) Uani d . 1 . .
    C C2 0.2057(4) 0.4944(2) 0.2120(2) 0.0222(5) Uani d . 1 . .
    H H2A 0.2910 0.5272 0.1660 0.027 Uiso calc R 1 . .
    H H2B 0.0931 0.4914 0.1663 0.027 Uiso calc R 1 . .
    C C3 0.2755(4) 0.40179(19) 0.2385(2) 0.0206(5) Uani d . 1 . .
    H H3A 0.1869 0.3569 0.2173 0.025 Uiso calc R 1 . .
    H H3B 0.3846 0.3898 0.1973 0.025 Uiso calc R 1 . .
    N N4 0.3083(3) 0.40681(15) 0.36610(19) 0.0155(4) Uani d . 1 . .
    N N5 0.4690(3) 0.27675(15) 0.4159(2) 0.0162(4) Uani d . 1 . .
    C C6 0.5326(4) 0.23510(18) 0.5250(2) 0.0189(5) Uani d . 1 . .
    H H6A 0.6623 0.2316 0.5289 0.023 Uiso calc R 1 . .
    H H6B 0.4837 0.1759 0.5322 0.023 Uiso calc R 1 . .
    C C7 0.4659(4) 0.29506(18) 0.6205(2) 0.0201(5) Uani d . 1 . .
    H H7A 0.3677 0.2679 0.6613 0.024 Uiso calc R 1 . .
    H H7B 0.5609 0.3097 0.6785 0.024 Uiso calc R 1 . .
    N N8 0.4068(3) 0.37245(14) 0.55467(19) 0.0147(4) Uani d . 1 . .
    C C9 0.3144(4) 0.4560(2) 0.7238(2) 0.0202(5) Uani d . 1 . .
    H H9 0.3752 0.4175 0.7759 0.024 Uiso calc R 1 . .
    C C10 0.2718(4) 0.5354(2) 0.7605(3) 0.0237(6) Uani d . 1 . .
    H H10 0.2938 0.5510 0.8400 0.028 Uiso calc R 1 . .
    C C11 0.1922(4) 0.59810(19) 0.6798(3) 0.0237(6) Uani d . 1 . .
    H H11 0.1462 0.6510 0.7082 0.028 Uiso calc R 1 . .
    C C12 0.1842(4) 0.58081(18) 0.5651(3) 0.0197(5) Uani d . 1 . .
    H H12 0.1363 0.6226 0.5118 0.024 Uiso calc R 1 . .
    N N13 0.2459(3) 0.50171(14) 0.5233(2) 0.0162(4) Uani d . 1 . .
    C C14 0.2675(3) 0.42666(17) 0.6013(2) 0.0151(4) Uani d . 1 . .
    H H14 0.1556 0.3928 0.6010 0.018 Uiso calc R 1 . .
    C C15 0.3916(3) 0.35088(16) 0.4392(2) 0.0136(4) Uani d . 1 . .
    C C16 0.2403(3) 0.48697(17) 0.4045(2) 0.0156(5) Uani d . 1 . .
    C C17 0.4863(4) 0.2302(2) 0.3064(3) 0.0242(6) Uani d . 1 . .
    H H17A 0.3854 0.1916 0.2934 0.036 Uiso calc R 1 . .
    H H17B 0.5944 0.1957 0.3102 0.036 Uiso calc R 1 . .
    H H17C 0.4909 0.2719 0.2420 0.036 Uiso calc R 1 . .
loop_
    _atom_site_aniso_label
    _atom_site_aniso_U_11
    _atom_site_aniso_U_22
    _atom_site_aniso_U_33
    _atom_site_aniso_U_12
    _atom_site_aniso_U_13
    _atom_site_aniso_U_23
    I1 0.01712(8) 0.01865(8) 0.01406(7) 0.00055(6) 0.00212(5) -0.00050(6)
    N1 0.0239(12) 0.0181(11) 0.0207(11) 0.0010(9) -0.0007(9) 0.0040(9)
    C2 0.0251(14) 0.0244(14) 0.0170(12) 0.0007(11) -0.0009(10) 0.0062(11)
    C3 0.0271(15) 0.0233(14) 0.0114(11) 0.0015(11) -0.0001(9) 0.0007(10)
    N4 0.0198(11) 0.0150(10) 0.0117(9) 0.0004(8) 0.0010(7) 0.0016(8)
    N5 0.0174(11) 0.0158(9) 0.0155(9) 0.0029(8) 0.0033(8) 0.0009(8)
    C6 0.0189(13) 0.0187(12) 0.0191(12) 0.0056(10) 0.0012(9) 0.0035(9)
    C7 0.0245(13) 0.0194(12) 0.0161(11) 0.0044(10) -0.0008(9) 0.0045(9)
    N8 0.0157(10) 0.0150(9) 0.0134(9) 0.0007(8) -0.0001(7) 0.0017(7)
    C9 0.0213(13) 0.0242(13) 0.0152(11) -0.0016(10) 0.0003(9) -0.0024(10)
    C10 0.0223(14) 0.0297(15) 0.0191(13) -0.0052(11) 0.0023(10) -0.0092(11)
    C11 0.0241(15) 0.0162(12) 0.0312(15) -0.0029(10) 0.0048(11) -0.0088(11)
    C12 0.0178(13) 0.0126(11) 0.0289(14) -0.0021(9) 0.0045(10) -0.0026(10)
    N13 0.0212(11) 0.0111(9) 0.0164(10) 0.0001(8) 0.0001(8) -0.0002(8)
    C14 0.0166(12) 0.0152(11) 0.0135(11) -0.0006(9) 0.0001(8) -0.0001(9)
    C15 0.0113(11) 0.0147(11) 0.0148(10) -0.0024(8) 0.0022(8) 0.0012(8)
    C16 0.0157(12) 0.0130(11) 0.0181(11) -0.0021(9) 0.0012(9) 0.0011(9)
    C17 0.0316(16) 0.0213(13) 0.0201(12) 0.0047(11) 0.0075(11) -0.0047(10)
_geom_special_details
;
 All esds (except the esd in the dihedral angle between two l.s. planes)
 are estimated using the full covariance matrix.  The cell esds are taken
 into account individually in the estimation of esds in distances, angles
 and torsion angles; correlations between esds in cell parameters are only
 used when they are defined by crystal symmetry.  An approximate (isotropic)
 treatment of cell esds is used for estimating esds involving l.s. planes.
;
loop_
    _geom_bond_atom_site_label_1
    _geom_bond_atom_site_label_2
    _geom_bond_site_symmetry_2
    _geom_bond_distance
    _geom_bond_publ_flag
    N1 C16 . 1.270(3) ?
    N1 C2 . 1.476(4) ?
    C2 C3 . 1.547(4) ?
    C2 H2A . 0.9900 ?
    C2 H2B . 0.9900 ?
    C3 N4 . 1.475(3) ?
    C3 H3A . 0.9900 ?
    C3 H3B . 0.9900 ?
    N4 C15 . 1.344(3) ?
    N4 C16 . 1.415(3) ?
    N5 C15 . 1.317(3) ?
    N5 C17 . 1.455(4) ?
    N5 C6 . 1.470(3) ?
    C6 C7 . 1.533(4) ?
    C6 H6A . 0.9900 ?
    C6 H6B . 0.9900 ?
    C7 N8 . 1.471(3) ?
    C7 H7A . 0.9900 ?
    C7 H7B . 0.9900 ?
    N8 C15 . 1.364(3) ?
    N8 C14 . 1.468(3) ?
    C9 C10 . 1.336(4) ?
    C9 C14 . 1.504(4) ?
    C9 H9 . 0.9500 ?
    C10 C11 . 1.453(5) ?
    C10 H10 . 0.9500 ?
    C11 C12 . 1.340(4) ?
    C11 H11 . 0.9500 ?
    C12 N13 . 1.397(3) ?
    C12 H12 . 0.9500 ?
    N13 C16 . 1.378(3) ?
    N13 C14 . 1.466(3) ?
    C14 H14 . 1.0000 ?
    C17 H17A . 0.9800 ?
    C17 H17B . 0.9800 ?
    C17 H17C . 0.9800 ?
loop_
    _geom_angle_atom_site_label_1
    _geom_angle_atom_site_label_2
    _geom_angle_atom_site_label_3
    _geom_angle_site_symmetry_1
    _geom_angle_site_symmetry_3
    _geom_angle
    _geom_angle_publ_flag
    C16 N1 C2 . . 107.1(2) ?
    N1 C2 C3 . . 107.4(2) ?
    N1 C2 H2A . . 110.2 ?
    C3 C2 H2A . . 110.2 ?
    N1 C2 H2B . . 110.2 ?
    C3 C2 H2B . . 110.2 ?
    H2A C2 H2B . . 108.5 ?
    N4 C3 C2 . . 101.0(2) ?
    N4 C3 H3A . . 111.6 ?
    C2 C3 H3A . . 111.6 ?
    N4 C3 H3B . . 111.6 ?
    C2 C3 H3B . . 111.6 ?
    H3A C3 H3B . . 109.4 ?
    C15 N4 C16 . . 122.4(2) ?
    C15 N4 C3 . . 129.9(2) ?
    C16 N4 C3 . . 107.6(2) ?
    C15 N5 C17 . . 131.1(2) ?
    C15 N5 C6 . . 110.0(2) ?
    C17 N5 C6 . . 118.7(2) ?
    N5 C6 C7 . . 103.6(2) ?
    N5 C6 H6A . . 111.0 ?
    C7 C6 H6A . . 111.0 ?
    N5 C6 H6B . . 111.0 ?
    C7 C6 H6B . . 111.0 ?
    H6A C6 H6B . . 109.0 ?
    N8 C7 C6 . . 103.0(2) ?
    N8 C7 H7A . . 111.2 ?
    C6 C7 H7A . . 111.2 ?
    N8 C7 H7B . . 111.2 ?
    C6 C7 H7B . . 111.2 ?
    H7A C7 H7B . . 109.1 ?
    C15 N8 C14 . . 117.1(2) ?
    C15 N8 C7 . . 108.2(2) ?
    C14 N8 C7 . . 119.1(2) ?
    C10 C9 C14 . . 121.1(3) ?
    C10 C9 H9 . . 119.4 ?
    C14 C9 H9 . . 119.4 ?
    C9 C10 C11 . . 120.5(3) ?
    C9 C10 H10 . . 119.7 ?
    C11 C10 H10 . . 119.7 ?
    C12 C11 C10 . . 119.6(3) ?
    C12 C11 H11 . . 120.2 ?
    C10 C11 H11 . . 120.2 ?
    C11 C12 N13 . . 120.4(3) ?
    C11 C12 H12 . . 119.8 ?
    N13 C12 H12 . . 119.8 ?
    C16 N13 C12 . . 118.9(2) ?
    C16 N13 C14 . . 118.1(2) ?
    C12 N13 C14 . . 120.6(2) ?
    N13 C14 N8 . . 107.0(2) ?
    N13 C14 C9 . . 110.4(2) ?
    N8 C14 C9 . . 111.1(2) ?
    N13 C14 H14 . . 109.4 ?
    N8 C14 H14 . . 109.4 ?
    C9 C14 H14 . . 109.4 ?
    N5 C15 N4 . . 129.4(2) ?
    N5 C15 N8 . . 112.7(2) ?
    N4 C15 N8 . . 117.9(2) ?
    N1 C16 N13 . . 127.0(3) ?
    N1 C16 N4 . . 116.1(2) ?
    N13 C16 N4 . . 116.9(2) ?
    N5 C17 H17A . . 109.5 ?
    N5 C17 H17B . . 109.5 ?
    H17A C17 H17B . . 109.5 ?
    N5 C17 H17C . . 109.5 ?
    H17A C17 H17C . . 109.5 ?
    H17B C17 H17C . . 109.5 ?
loop_
    _geom_hbond_atom_site_label_D
    _geom_hbond_atom_site_label_H
    _geom_hbond_atom_site_label_A
    _geom_hbond_site_symmetry_A
    _geom_hbond_distance_DH
    _geom_hbond_distance_HA
    _geom_hbond_distance_DA
    _geom_hbond_angle_DHA
    C3 H3B I1 4_665 0.99 3.15 4.007(3) 145
    C6 H6A I1 1_655 0.99 3.05 4.010(3) 163
    C9 H9 I1 4_666 0.95 3.08 4.025(3) 172
    C12 H12 I1 3_566 0.95 3.14 3.887(3) 137
    C17 H17C I1 4_665 0.98 3.16 4.025(3) 148
