# Supplementary material for: 5-Methyl-3,6,7,8a-tetra­hydro-2H-diimidazo[1,2-c:1′,2′-e]pyrido[1,2-a][1,3,5]triazin-5-ium iodide
Source: Acta Crystallogr Sect E Struct Rep Online. 2010 May 29;66(Pt 6):o1486. doi: 10.1107/S1600536810019495 (PMC2979596; doi:10.1107/S1600536810019495)
Supplement: Supplementary file 2 [file e-66-o1486-Isup2.hkl]

# 
# h,k,l, Fc-squared, Fo-squared, sigma(Fo-squared) and status flag 
# 
data_I
_shelx_title ' exp_15 in P2(1)/n' 
_shelx_refln_list_code          4 
_shelx_F_calc_maximum      282.96 
_exptl_crystal_F_000       704.00 
_reflns_d_resolution_high  0.6639 
 
loop_ 
 _symmetry_equiv_pos_as_xyz 
 'x, y, z' 
 '-x+1/2, y+1/2, -z+1/2' 
 '-x, -y, -z' 
 'x-1/2, -y-1/2, z-1/2' 
 
_cell_length_a     7.6299 
_cell_length_b    15.3939 
_cell_length_c    11.4503 
_cell_angle_alpha  90.000 
_cell_angle_beta   92.204 
_cell_angle_gamma  90.000 
 
_shelx_F_squared_multiplier     1.000 
 
loop_ 
 _refln_index_h 
 _refln_index_k 
 _refln_index_l 
 _refln_F_squared_calc 
 _refln_F_squared_meas 
 _refln_F_squared_sigma 
 _refln_observed_status 
   2   0   0     3413.72     3701.39     61.52 o 
   4   0   0    12642.83    13373.00    110.14 o 
   6   0   0       25.79       23.36      9.10 o 
   8   0   0     1686.64     1642.99     26.54 o 
   2   1   0      142.75      142.23      6.04 o 
   3   1   0     1822.64     1812.05     11.50 o 
   4   1   0    11816.80    11751.79     57.96 o 
   5   1   0       14.12       23.11      4.99 o 
   6   1   0     5870.31     5703.93     46.35 o 
   7   1   0      218.53      255.80     11.89 o 
   8   1   0     3177.00     3125.47     26.03 o 
   9   1   0      139.55      147.00     15.26 o 
   2   2   0    80069.14    84845.30    356.55 o 
   3   2   0     2315.30     2213.57     16.29 o 
   4   2   0      962.97      938.75      9.13 o 
   5   2   0     2824.91     2648.96     44.86 o 
   6   2   0      117.81      118.52     11.23 o 
   7   2   0     3781.68     3738.87     18.07 o 
   8   2   0      711.58      669.41     16.00 o 
   9   2   0      759.90      827.56     17.94 o 
   1   3   0    39396.25    36543.32    230.67 o 
   2   3   0    11000.29    12282.31     98.35 o 
   3   3   0     5978.10     5929.39     44.73 o 
   4   3   0      100.17       75.25      6.98 o 
   5   3   0      213.30      201.68      7.98 o 
   6   3   0     3273.90     3248.49     24.09 o 
   7   3   0      804.03      846.46     11.79 o 
   8   3   0      373.58      334.14     13.26 o 
   9   3   0      995.25     1014.60     19.47 o 
   0   4   0     7167.17     8537.16     30.12 o 
   1   4   0     1747.52     1600.25     13.70 o 
   2   4   0      900.59      977.10      7.35 o 
   3   4   0     5511.42     5320.14     51.26 o 
   4   4   0     3922.41     4170.73     26.42 o 
   5   4   0    10144.68     9964.62     58.12 o 
   6   4   0        9.78        5.91      7.56 o 
   7   4   0     3706.86     3707.93     18.70 o 
   8   4   0      519.75      399.49     23.08 o 
   9   4   0     1143.70     1148.60     17.75 o 
   1   5   0    22767.64    21608.16    300.05 o 
   2   5   0      186.18      202.46      4.73 o 
   3   5   0    11691.97    11832.97    122.21 o 
   4   5   0       72.89       97.97      5.03 o 
   5   5   0      384.89      397.06      7.63 o 
   6   5   0      958.34      966.51      9.23 o 
   7   5   0      165.54      176.67     10.04 o 
   8   5   0     1049.61      953.33     27.59 o 
   9   5   0     2670.81     2703.41     24.45 o 
   0   6   0     2106.14     2086.70     35.47 o 
   1   6   0     3385.21     3165.05     57.75 o 
   2   6   0     2264.24     2283.64     16.19 o 
   3   6   0     5898.51     6074.39     45.21 o 
   4   6   0      318.24      304.57      9.85 o 
   5   6   0     5368.74     5230.42     21.69 o 
   6   6   0      583.23      636.50     11.46 o 
   7   6   0     1934.94     1978.16     16.62 o 
   8   6   0      360.92      265.47     21.27 o 
   9   6   0      418.80      433.47     16.57 o 
   1   7   0     8151.40     7409.09    123.06 o 
   2   7   0     3973.71     4142.50     13.24 o 
   3   7   0     2565.97     2679.41     29.69 o 
   4   7   0     3824.78     3693.29     21.97 o 
   5   7   0     1193.27     1242.10     16.79 o 
   6   7   0     5091.48     4964.44     21.78 o 
   7   7   0      550.51      612.84     16.03 o 
   8   7   0      618.71      614.25     14.05 o 
   9   7   0      707.63      753.75     18.28 o 
   0   8   0     8802.70     8800.25     68.96 o 
   1   8   0       41.63       29.77      1.81 o 
   2   8   0     9101.14     9251.49     47.86 o 
   3   8   0     1209.88     1229.11     11.84 o 
   4   8   0     1460.25     1421.62     18.52 o 
   5   8   0      185.05      217.58      9.37 o 
   6   8   0       99.40       95.82     10.08 o 
   7   8   0      169.63      202.22     10.97 o 
   8   8   0     1727.92     1741.84     18.44 o 
   9   8   0      267.82      325.39     17.90 o 
   1   9   0        5.60       22.79      4.37 o 
   2   9   0     3026.22     3026.52     23.20 o 
   3   9   0       76.92       92.03      4.04 o 
   4   9   0    10319.54    10168.18     89.34 o 
   5   9   0       86.80       72.70      9.25 o 
   6   9   0     2382.68     2350.43     17.30 o 
   7   9   0        2.77       92.28     15.54 o 
   8   9   0     2091.89     2084.14     24.00 o 
   9   9   0      224.59      265.46     17.76 o 
   0  10   0    19097.14    19731.72     87.48 o 
   1  10   0      190.59      175.17      9.04 o 
   2  10   0     3623.68     3571.38     28.31 o 
   3  10   0     1942.48     1881.50     22.59 o 
   4  10   0     3545.65     3378.04     26.33 o 
   5  10   0      959.52      894.17     12.11 o 
   6  10   0       56.77       61.40     10.17 o 
   7  10   0      658.88      637.30     15.03 o 
   8  10   0      889.50      899.20     16.23 o 
   9  10   0      267.98      326.26     17.20 o 
   1  11   0     3404.70     3120.17     38.61 o 
   2  11   0     1259.41     1234.84     21.32 o 
   3  11   0     2549.31     2500.69     23.28 o 
   4  11   0     2252.94     2201.59     26.42 o 
   5  11   0      241.87      219.75     10.11 o 
   6  11   0     2102.87     2048.97     17.12 o 
   7  11   0       10.68       85.95     12.98 o 
   8  11   0      533.88      521.46     15.17 o 
   9  11   0      596.33      598.64     21.28 o 
   0  12   0     1806.44     1835.53     34.91 o 
   1  12   0      753.24      670.19     23.73 o 
   2  12   0     4020.50     4040.48     26.07 o 
   3  12   0     4287.69     4219.12     34.23 o 
   4  12   0       24.11        8.93      8.13 o 
   5  12   0     3523.02     3427.76     30.54 o 
   6  12   0        7.72        6.23     13.12 o 
   7  12   0     2140.12     2079.39     27.69 o 
   8  12   0      442.01      428.49     20.99 o 
   9  12   0      651.67      671.71     26.13 o 
   1  13   0     9393.47     9001.03     63.43 o 
   2  13   0       11.63       13.19      8.77 o 
   3  13   0     3038.48     2876.54     19.15 o 
   4  13   0       45.13       32.47     12.65 o 
   5  13   0      680.96      614.49     16.23 o 
   6  13   0      119.75      125.47     14.93 o 
   7  13   0      376.45      390.37     20.16 o 
   8  13   0      112.39      118.69     19.70 o 
   9  13   0      713.80      701.46     43.83 o 
   0  14   0        5.17       18.34     13.53 o 
   1  14   0      881.56      855.44     11.52 o 
   2  14   0       38.88       47.32      9.30 o 
   3  14   0     1940.61     1932.34     24.40 o 
   4  14   0        1.89        0.62     13.25 o 
   5  14   0     4302.38     4169.01     40.50 o 
   6  14   0      114.95      108.45     17.78 o 
   7  14   0     1726.61     1752.81     27.37 o 
   8  14   0      242.51      244.85     21.38 o 
   9  14   0      840.14      818.47     46.66 o 
   1  15   0     6125.45     5926.19     41.46 o 
   2  15   0      592.88      606.48     13.33 o 
   3  15   0     2416.75     2342.18     28.96 o 
   4  15   0      870.61      863.33     17.65 o 
   5  15   0       36.65       24.40     16.68 o 
   6  15   0      863.59      861.01     22.85 o 
   7  15   0       31.63       57.48     20.18 o 
   8  15   0      609.44      594.94     28.03 o 
   0  16   0     1591.84     1659.22     24.23 o 
   1  16   0       12.85       21.09     10.72 o 
   2  16   0     1824.19     1906.68     32.88 o 
   3  16   0     1050.96     1022.57     18.25 o 
   4  16   0      392.57      377.26     15.95 o 
   5  16   0      723.36      683.80     21.55 o 
   6  16   0      221.96      238.83     21.04 o 
   7  16   0     1175.09     1159.07     26.75 o 
   1  17   0     1088.61     1047.55     15.81 o 
   2  17   0     1214.68     1282.58     21.25 o 
   3  17   0      319.36      319.13     15.53 o 
   4  17   0     1245.65     1166.65     23.91 o 
   5  17   0       78.69       59.16     18.37 o 
   6  17   0     2473.60     2452.04     40.24 o 
   7  17   0       42.31       54.96     24.11 o 
   0  18   0     3539.33     3621.68     34.46 o 
   1  18   0       55.97       48.68     12.02 o 
   2  18   0     1692.28     1827.75     23.95 o 
   3  18   0       18.65       18.45     17.36 o 
   4  18   0      176.48      160.22     19.31 o 
   5  18   0       41.94       44.20     19.32 o 
   6  18   0        0.24        3.81     25.58 o 
   1  19   0      105.08      118.18     15.79 o 
   2  19   0      183.04      185.44     20.04 o 
   3  19   0       35.75       48.74     18.40 o 
   4  19   0     2540.14     2579.07     32.16 o 
   5  19   0        1.22       14.62     24.18 o 
   6  19   0      893.06      902.86     49.44 o 
   0  20   0     1876.49     1954.02     37.88 o 
   1  20   0      249.10      276.56     17.63 o 
   2  20   0      294.38      324.71     24.04 o 
   3  20   0      156.34      128.28     19.94 o 
   4  20   0      176.73      174.93     20.99 o 
   5  20   0      628.46      584.59     44.77 o 
   1  21   0     1010.44     1124.95     27.48 o 
   2  21   0      293.06      315.40     23.99 o 
   3  21   0      280.88      290.04     22.37 o 
   4  21   0      121.68      124.03     37.87 o 
   0  22   0       93.74      118.13     27.20 o 
   1  22   0        2.07        7.80     28.32 o 
   2  22   0      115.35      125.45     45.27 o 
  -9   0   1     3291.99     3250.23     36.30 o 
  -7   0   1     1722.39     1648.83     27.89 o 
  -5   0   1       93.38      115.03      7.66 o 
  -3   0   1     1937.61     1990.09     11.82 o 
   3   0   1     6143.15     6268.08     40.67 o 
   5   0   1     2628.12     2709.11     31.82 o 
   7   0   1       67.29       66.34     20.75 o 
   9   0   1     1663.68     1694.24     30.03 o 
  11   0   1      967.70      896.72     53.37 o 
  -9   1   1      601.34      595.92     17.00 o 
  -8   1   1     1033.82      872.69     18.51 o 
  -7   1   1     3335.70     3247.16     24.77 o 
  -6   1   1      118.59      119.96      5.56 o 
  -5   1   1    11694.76    11634.02     77.78 o 
  -4   1   1       80.23       90.78      4.37 o 
  -3   1   1    15130.94    15692.94     91.16 o 
  -2   1   1    13649.25    15071.41    116.17 o 
   2   1   1     8195.24     8989.62    170.55 o 
   3   1   1    12447.60    12779.75     59.10 o 
   4   1   1      601.24      582.07      7.14 o 
   5   1   1    12248.50    11901.59     74.58 o 
   6   1   1       28.77       25.17      6.02 o 
   7   1   1     4921.17     4810.07     35.24 o 
   8   1   1      418.69      353.66     18.43 o 
   9   1   1     2175.14     2141.05     22.53 o 
  11   1   1      226.57      276.66     46.63 o 
  -9   2   1     1673.95     1711.01     21.19 o 
  -8   2   1      869.53      836.16     16.50 o 
  -7   2   1     1019.66     1090.88     16.94 o 
  -6   2   1     4435.46     4388.67     32.85 o 
  -5   2   1      258.92      251.60      7.60 o 
  -4   2   1     3720.00     3601.79     35.94 o 
  -3   2   1     1554.59     1537.97     11.30 o 
  -2   2   1    27827.96    29215.77    306.60 o 
  -1   2   1     4152.61     4310.77     68.94 o 
   1   2   1     4425.07     4451.45     47.97 o 
   2   2   1     4020.45     4240.58     19.20 o 
   3   2   1     5479.58     5503.51     34.62 o 
   4   2   1     4089.96     3993.36     23.70 o 
   5   2   1      551.18      499.28      8.94 o 
   6   2   1     4597.44     4358.76     15.12 o 
   7   2   1      133.66      182.54     10.15 o 
   8   2   1     1397.38     1349.77     20.02 o 
   9   2   1      531.62      510.74     17.13 o 
  -9   3   1      393.33      421.24     16.84 o 
  -8   3   1      757.83      747.76     16.17 o 
  -7   3   1     1953.86     1971.29     14.57 o 
  -6   3   1     1084.61     1109.61     11.21 o 
  -5   3   1     2019.29     2015.98     14.12 o 
  -4   3   1     8403.97     8734.00     78.50 o 
  -3   3   1     2278.05     2269.02     22.42 o 
  -2   3   1      583.54      567.75      7.86 o 
  -1   3   1       46.51       26.72      3.79 o 
   0   3   1    24212.34    26500.79    193.23 o 
   1   3   1      170.07      198.27      5.99 o 
   2   3   1    13473.94    13991.84    101.18 o 
   3   3   1     3055.63     2993.07     16.75 o 
   4   3   1     3797.09     3722.01     17.79 o 
   5   3   1     2092.19     2039.77     16.71 o 
   6   3   1      381.67      374.71      9.80 o 
   7   3   1     3122.69     3182.36     18.60 o 
   8   3   1      850.89      817.50     14.98 o 
   9   3   1      726.41      835.37     16.91 o 
  -9   4   1      213.07      253.04     16.10 o 
  -8   4   1     2811.02     2779.57     20.90 o 
  -7   4   1      486.92      566.47     18.53 o 
  -6   4   1     5843.11     5702.17     30.67 o 
  -5   4   1      348.38      388.29      8.47 o 
  -4   4   1    24776.57    25224.81    174.59 o 
  -3   4   1      347.55      355.22      6.15 o 
  -2   4   1     7022.10     7076.08     33.73 o 
  -1   4   1       98.14       10.11      3.53 o 
   0   4   1     3209.78     3592.35     13.12 o 
   1   4   1      516.08      597.11      7.82 o 
   2   4   1     2630.44     2655.86     12.55 o 
   3   4   1        1.28        9.29      5.73 o 
   4   4   1    12297.19    11940.18     71.35 o 
   5   4   1       94.43      105.76      5.56 o 
   6   4   1     7248.77     7013.63     32.16 o 
   7   4   1       12.20       39.07     10.19 o 
   8   4   1     3839.13     3856.11     23.11 o 
   9   4   1      129.91      148.86     14.06 o 
  -9   5   1      494.16      615.37     17.49 o 
  -8   5   1     3521.64     3519.71     22.84 o 
  -7   5   1      149.21      134.85      9.79 o 
  -6   5   1      156.57      175.16      7.79 o 
  -5   5   1      266.86      226.69      7.02 o 
  -4   5   1      278.91      342.91      6.76 o 
  -3   5   1     2584.20     2528.85     31.28 o 
  -2   5   1    18259.11    18854.18     71.00 o 
  -1   5   1     1191.61     1354.03     11.68 o 
   0   5   1    31659.65    33944.27    269.30 o 
   1   5   1      223.45      104.92     21.83 o 
   2   5   1     8118.25     7949.86     58.48 o 
   3   5   1      724.00      786.53     10.73 o 
   4   5   1     6458.13     6260.88     74.99 o 
   5   5   1        1.02        4.48      2.87 o 
   6   5   1        4.70       20.19     10.02 o 
   7   5   1       90.10      159.43     12.95 o 
   8   5   1     1045.77     1059.98     14.22 o 
   9   5   1      455.46      610.41     17.19 o 
  -9   6   1      346.29      361.19     16.29 o 
  -8   6   1     1881.66     1864.35     17.81 o 
  -7   6   1      251.51      286.56     12.02 o 
  -6   6   1    10356.81    10234.36     37.76 o 
  -5   6   1      393.77      396.23      7.52 o 
  -4   6   1     7405.52     7395.49     55.23 o 
  -3   6   1     3091.92     3192.48     32.02 o 
  -2   6   1     3867.51     3902.67     18.18 o 
  -1   6   1     4414.81     3327.72    127.58 o 
   0   6   1     4336.53     4912.64     44.62 o 
   1   6   1     9619.88     9445.12     37.07 o 
   2   6   1     2214.99     2348.76     23.11 o 
   3   6   1     3081.19     3014.22     14.92 o 
   4   6   1     5902.48     5732.03     36.18 o 
   5   6   1      639.04      621.26     11.24 o 
   6   6   1     5266.88     5154.36     23.98 o 
   7   6   1      104.50      158.91     12.18 o 
   8   6   1     4830.51     4810.23     23.46 o 
   9   6   1      371.27      354.30     16.13 o 
  -9   7   1      791.12      796.56     18.32 o 
  -8   7   1      179.12      159.37     12.33 o 
  -7   7   1     2510.41     2489.48     20.57 o 
  -6   7   1     1427.00     1422.97     15.21 o 
  -5   7   1     6835.62     6719.30     54.30 o 
  -4   7   1      702.22      682.22     10.16 o 
  -3   7   1     6457.84     6408.87     33.80 o 
  -2   7   1     2870.40     2792.01     26.16 o 
  -1   7   1     2570.62     2657.20     16.79 o 
   0   7   1    10033.96    10732.27     53.60 o 
   1   7   1      486.07      307.97     38.67 o 
   2   7   1     6432.56     6385.22     44.83 o 
   3   7   1     1503.60     1506.14      8.39 o 
   4   7   1      487.96      448.73     10.24 o 
   5   7   1     3909.32     3824.34     40.67 o 
   6   7   1       24.68       34.57     11.53 o 
   7   7   1     2736.61     2693.89     21.76 o 
   8   7   1      398.57      301.76     12.51 o 
   9   7   1     1320.56     1431.17     21.14 o 
  -9   8   1     1442.03     1458.41     30.78 o 
  -8   8   1     1691.64     1619.64     25.99 o 
  -7   8   1      693.35      692.77     14.24 o 
  -6   8   1      955.85      940.75     15.56 o 
  -5   8   1       55.31       48.74      9.35 o 
  -4   8   1     1188.68     1129.08     15.89 o 
  -3   8   1     2036.21     1998.14     14.05 o 
  -2   8   1     2794.87     2942.39     13.52 o 
  -1   8   1    23365.99    22184.96    141.69 o 
   0   8   1      131.07      170.69      4.58 o 
   1   8   1    16070.66    14495.93    188.57 o 
   2   8   1        2.35       25.42      7.13 o 
   3   8   1     8724.42     8460.29     63.80 o 
   4   8   1      439.01      443.39     10.32 o 
   5   8   1      243.06      239.99     10.85 o 
   6   8   1     3485.90     3403.74     30.66 o 
   7   8   1      129.19      150.27     10.72 o 
   8   8   1      581.82      481.43     17.72 o 
   9   8   1     1100.43     1157.33     20.12 o 
  -9   9   1      941.96      945.50     19.66 o 
  -8   9   1      391.67      316.75     14.12 o 
  -7   9   1     4621.54     4543.02     25.54 o 
  -6   9   1        0.51       15.78     14.92 o 
  -5   9   1     8975.53     8853.95     57.07 o 
  -4   9   1       34.26       24.30      6.03 o 
  -3   9   1     6739.81     6676.02     65.57 o 
  -2   9   1        1.76        1.97      4.92 o 
  -1   9   1     2665.56     2668.92     23.91 o 
   0   9   1      450.20      569.71      5.70 o 
   1   9   1      492.87      406.18     29.73 o 
   2   9   1      214.76      218.33      5.43 o 
   3   9   1     2581.94     2554.75     16.66 o 
   4   9   1      681.82      669.79      9.77 o 
   5   9   1     6052.46     5832.04     25.06 o 
   6   9   1      181.04      175.55     10.64 o 
   7   9   1     4890.25     4786.42     24.54 o 
   8   9   1       14.68       13.39     13.53 o 
   9   9   1     1609.98     1609.86     22.25 o 
  -9  10   1      888.85      901.90     19.80 o 
  -8  10   1      396.56      372.39     14.48 o 
  -7  10   1      582.56      642.25     15.04 o 
  -6  10   1      147.66      155.23     13.74 o 
  -5  10   1       54.03       64.92     10.07 o 
  -4  10   1      338.42      327.14      7.59 o 
  -3  10   1     4079.83     3959.62     25.52 o 
  -2  10   1       58.66       61.53      3.62 o 
  -1  10   1     9265.80     8663.28    142.92 o 
   0  10   1        7.10        3.47      5.08 o 
   1  10   1    16026.85    15571.06    112.28 o 
   2  10   1       56.78       51.13      3.95 o 
   3  10   1     2709.54     2596.05     19.19 o 
   4  10   1       12.96       17.70      6.86 o 
   5  10   1      727.35      702.79     10.68 o 
   6  10   1     1166.11     1124.56     14.13 o 
   7  10   1      207.09      229.26     12.35 o 
   8  10   1      284.03      229.99     13.23 o 
   9  10   1      579.11      621.00     18.51 o 
  -9  11   1      410.57      434.81     20.48 o 
  -8  11   1      532.00      533.48     15.34 o 
  -7  11   1     2325.64     2343.60     21.36 o 
  -6  11   1      446.23      439.91     13.13 o 
  -5  11   1     3494.94     3447.78     42.00 o 
  -4  11   1      308.63      291.22      7.83 o 
  -3  11   1     4893.07     4990.92     39.37 o 
  -2  11   1     2625.78     2817.87     57.01 o 
  -1  11   1     1397.40     1431.24     13.15 o 
   0  11   1     3378.80     3433.64     35.92 o 
   1  11   1      291.82      170.64     23.37 o 
   2  11   1     9003.99     8906.88     64.94 o 
   3  11   1     1554.79     1493.96     12.29 o 
   4  11   1       15.18       11.96      6.66 o 
   5  11   1     3928.67     3902.03     35.90 o 
   6  11   1      209.67      192.13     11.11 o 
   7  11   1     2300.14     2281.71     19.31 o 
   8  11   1      321.15      330.42     14.58 o 
   9  11   1      853.06      909.93     22.35 o 
  -9  12   1      473.73      531.39     25.20 o 
  -8  12   1      933.50      923.13     23.75 o 
  -7  12   1      192.88      287.55     23.94 o 
  -6  12   1     2768.13     2710.35     40.10 o 
  -5  12   1       84.47       79.95     10.32 o 
  -4  12   1     1703.20     1711.92     21.43 o 
  -3  12   1      304.11      323.73      8.88 o 
  -2  12   1     3554.86     3461.46     53.11 o 
  -1  12   1     2115.56     2037.74     16.97 o 
   0  12   1       24.24       22.61      5.38 o 
   1  12   1     1177.77     1154.83     16.57 o 
   2  12   1        5.87       49.53     14.20 o 
   3  12   1     1121.59     1122.58     19.65 o 
   4  12   1     2956.95     2861.31     23.91 o 
   5  12   1       63.45       53.42      9.65 o 
   6  12   1     2454.79     2433.82     20.81 o 
   7  12   1        7.26       43.50     15.69 o 
   8  12   1     1414.84     1456.73     26.42 o 
   9  12   1      196.61      222.05     19.52 o 
  -8  13   1      498.54      528.00     21.90 o 
  -7  13   1       59.00       85.24     18.03 o 
  -6  13   1      379.73      380.33     18.30 o 
  -5  13   1      289.99      280.32     16.32 o 
  -4  13   1      569.80      548.21     17.07 o 
  -3  13   1      468.38      479.65     17.68 o 
  -2  13   1     2833.81     2843.56     34.86 o 
  -1  13   1      184.82      199.69      9.86 o 
   0  13   1    10823.42    11285.98     80.42 o 
   1  13   1       48.09       41.89      8.21 o 
   2  13   1     2425.40     2447.94     23.10 o 
   3  13   1      524.29      514.51     10.86 o 
   4  13   1     2864.36     2691.85     25.43 o 
   5  13   1      166.44      161.76     14.16 o 
   6  13   1       17.71       31.43     14.61 o 
   7  13   1      188.91      222.58     17.02 o 
   8  13   1      203.25      206.15     20.04 o 
   9  13   1      342.34      409.13     42.25 o 
  -9  14   1      159.11      158.06     38.50 o 
  -8  14   1      361.60      332.88     22.05 o 
  -7  14   1        6.36       63.23     19.34 o 
  -6  14   1     2041.89     2031.77     33.92 o 
  -5  14   1        0.01        9.74     22.85 o 
  -4  14   1     4953.63     4732.85     54.07 o 
  -3  14   1       66.53       61.17     11.43 o 
  -2  14   1      952.89     1061.42     15.21 o 
  -1  14   1      585.49      566.65     12.05 o 
   0  14   1     1694.78     1693.85     18.34 o 
   1  14   1      554.78      548.84     11.09 o 
   2  14   1     1241.95     1272.28     25.25 o 
   3  14   1      123.17      112.52      9.78 o 
   4  14   1     2907.04     2830.55     23.94 o 
   5  14   1        8.04        8.00     17.90 o 
   6  14   1     2014.10     1983.70     24.18 o 
   7  14   1        0.03       48.47     16.90 o 
   8  14   1     1486.23     1454.31     28.02 o 
   9  14   1       66.14       68.93     39.31 o 
  -8  15   1     1376.54     1398.03     41.56 o 
  -7  15   1      596.58      581.47     22.72 o 
  -6  15   1       39.07       35.73     18.32 o 
  -5  15   1      319.24      300.64     18.51 o 
  -4  15   1       25.89        9.51     15.58 o 
  -3  15   1      812.29      771.92     15.50 o 
  -2  15   1     2386.93     2403.23     41.02 o 
  -1  15   1      171.85      149.04     10.88 o 
   0  15   1     2711.30     2866.99     19.57 o 
   1  15   1       56.86       46.66     10.38 o 
   2  15   1     2472.06     2518.85     20.69 o 
   3  15   1      234.82      257.30     11.04 o 
   4  15   1      627.97      613.11     22.69 o 
   5  15   1      387.95      376.93     16.72 o 
   6  15   1       72.13       50.03     16.04 o 
   7  15   1      466.27      519.25     22.97 o 
   8  15   1      379.00      412.61     32.30 o 
  -7  16   1      133.46      178.21     21.67 o 
  -6  16   1      450.92      452.32     21.54 o 
  -5  16   1       38.27       27.46     17.60 o 
  -4  16   1     1194.37     1187.13     26.02 o 
  -3  16   1     1150.87     1136.12     18.80 o 
  -2  16   1     1260.00     1250.46     17.10 o 
  -1  16   1     3009.80     2903.69     47.52 o 
   0  16   1        7.04       13.80     10.67 o 
   1  16   1     2928.94     2904.18     20.82 o 
   2  16   1      235.25      302.66     13.27 o 
   3  16   1     1425.71     1378.42     17.29 o 
   4  16   1      581.00      595.09     17.25 o 
   5  16   1      267.01      267.24     16.84 o 
   6  16   1     1065.29     1048.47     22.03 o 
   7  16   1        3.20       43.26     21.10 o 
  -7  17   1      367.07      348.19     25.37 o 
  -6  17   1      228.88      262.60     21.70 o 
  -5  17   1     2740.10     2701.23     49.56 o 
  -4  17   1      153.93      142.57     15.51 o 
  -3  17   1     1453.43     1457.29     22.13 o 
  -2  17   1       20.13       42.75     12.58 o 
  -1  17   1     1243.01     1232.71     16.48 o 
   0  17   1      136.32      152.03     11.83 o 
   1  17   1      237.59      257.13     30.24 o 
   2  17   1      304.30      312.43     16.18 o 
   3  17   1      752.64      796.53     21.25 o 
   4  17   1       65.50       71.69     17.91 o 
   5  17   1     1409.09     1382.25     22.92 o 
   6  17   1       42.83       40.37     20.29 o 
   7  17   1      913.25      913.17     36.95 o 
  -6  18   1       10.03        8.98     20.01 o 
  -5  18   1      171.95      185.64     20.38 o 
  -4  18   1       46.50       63.98     18.03 o 
  -3  18   1      868.36      855.15     19.14 o 
  -2  18   1       26.09       43.52     13.10 o 
  -1  18   1     3566.93     3545.83     41.26 o 
   0  18   1       27.15       32.76     12.01 o 
   1  18   1     3467.87     3459.45     40.48 o 
   2  18   1        0.30        8.17     19.76 o 
   3  18   1     1844.87     1828.69     27.38 o 
   4  18   1        8.22        0.66     18.69 o 
   5  18   1      249.19      227.08     21.02 o 
   6  18   1       12.69       19.07     24.37 o 
  -6  19   1        4.16       29.64     37.57 o 
  -5  19   1     1009.11      965.37     27.52 o 
  -4  19   1      125.80      130.08     19.77 o 
  -3  19   1     2292.29     2381.52     29.92 o 
  -2  19   1      335.25      329.99     17.76 o 
  -1  19   1      337.88      369.58     15.37 o 
   0  19   1      490.43      514.44     16.75 o 
   1  19   1       62.73       79.48     16.13 o 
   2  19   1      295.43      325.04     18.15 o 
   3  19   1      391.55      477.40     39.42 o 
   4  19   1      242.27      268.54     21.39 o 
   5  19   1      909.83      900.22     26.14 o 
  -5  20   1        4.77       -3.09     36.08 o 
  -4  20   1      383.26      405.46     22.40 o 
  -3  20   1      702.93      742.32     23.42 o 
  -2  20   1      563.23      631.19     23.77 o 
  -1  20   1     1157.98     1142.49     26.56 o 
   0  20   1       60.62       63.74     15.07 o 
   1  20   1     1881.94     1876.44     26.17 o 
   2  20   1      256.85      323.07     23.20 o 
   3  20   1      683.07      704.50     24.21 o 
   4  20   1      236.13      231.48     22.05 o 
   5  20   1      121.58      108.32     38.37 o 
  -4  21   1      209.46      203.12     30.37 o 
  -3  21   1      228.33      238.95     26.04 o 
  -2  21   1      939.94     1165.61     82.07 o 
  -1  21   1      272.70      297.38     22.09 o 
   0  21   1     1483.64     1500.70     25.94 o 
   1  21   1       50.50       57.76     18.13 o 
   2  21   1     1677.30     1793.38     32.95 o 
   3  21   1       60.27       65.08     20.76 o 
   4  21   1      382.01      330.60     41.05 o 
  -3  22   1       26.15       12.70     45.48 o 
  -2  22   1      810.34      839.37     52.45 o 
  -1  22   1      138.44      144.27     28.25 o 
   0  22   1       12.99       35.75     19.05 o 
   1  22   1       67.40      102.66     29.12 o 
   2  22   1       13.73       63.06     29.50 o 
   3  22   1       43.85       36.61     38.99 o 
   0  23   1     2021.12     2056.85     42.49 o 
  -8   0   2     1465.08     1378.09     26.20 o 
  -6   0   2     2040.66     1976.34     31.01 o 
  -4   0   2        8.18       20.74      7.06 o 
  -2   0   2    29706.83    32523.37    619.59 o 
   2   0   2    33759.77    36515.50    195.89 o 
   4   0   2     8765.12     8729.18     49.06 o 
   6   0   2        7.65       12.59     11.24 o 
   8   0   2      110.09       97.00     24.16 o 
  -9   1   2      654.72      735.66     18.11 o 
  -8   1   2     1938.45     1848.18     19.76 o 
  -7   1   2      194.75      281.61     13.74 o 
  -6   1   2    10120.71     9727.15     76.46 o 
  -5   1   2      492.22      518.15      6.56 o 
  -4   1   2    11660.93    11675.07     71.10 o 
  -3   1   2      621.50      684.80      8.29 o 
  -2   1   2    12118.30    12726.87     58.73 o 
  -1   1   2     3368.80     3420.79    127.52 o 
   1   1   2     6961.83     7017.64     32.57 o 
   2   1   2      720.16      817.45     24.70 o 
   3   1   2     2237.32     2352.30     10.71 o 
   4   1   2     4494.62     4248.02     21.90 o 
   5   1   2      121.71      113.54      6.87 o 
   6   1   2     6898.50     6778.69     31.33 o 
   7   1   2        7.07       13.33      8.58 o 
   8   1   2     4726.17     4693.45     26.47 o 
   9   1   2      132.46      128.90     18.88 o 
  11   1   2       39.64       86.36     26.84 o 
  -9   2   2      229.16      226.48     16.04 o 
  -8   2   2     2749.27     2633.68     22.33 o 
  -7   2   2     2851.83     2723.68     16.91 o 
  -6   2   2      185.06      176.06      8.66 o 
  -5   2   2     3945.36     3723.18     40.57 o 
  -4   2   2      298.11      327.21      7.24 o 
  -3   2   2     3376.53     3126.34     26.52 o 
  -2   2   2     5418.72     6125.34    105.64 o 
  -1   2   2     2043.11     2078.30     20.02 o 
   0   2   2    36681.36    38418.46    420.95 o 
   1   2   2      379.66      345.65     66.65 o 
   2   2   2    10575.80    11245.13     49.48 o 
   3   2   2      446.65      410.74      5.97 o 
   4   2   2     3853.04     3890.18     24.32 o 
   5   2   2     2942.42     2885.59     13.41 o 
   6   2   2      663.89      667.38     10.38 o 
   7   2   2     2613.66     2630.57     26.05 o 
   8   2   2      803.16      757.20     16.09 o 
   9   2   2     1312.50     1468.50     22.31 o 
  -9   3   2     1785.57     1755.80     21.60 o 
  -8   3   2      988.72      915.65     16.56 o 
  -7   3   2     2098.58     2165.70     24.88 o 
  -6   3   2      990.98      949.20     13.08 o 
  -5   3   2      432.72      423.55      8.29 o 
  -4   3   2     7268.98     7253.33     52.58 o 
  -3   3   2     2164.70     2275.62     10.07 o 
  -2   3   2     6015.81     6187.80     44.89 o 
  -1   3   2    21037.91    20417.33   1373.96 o 
   0   3   2     1059.87     1240.85     13.74 o 
   1   3   2    31296.75    30738.02    224.04 o 
   2   3   2       17.01       16.22      5.14 o 
   3   3   2     9453.58     9533.63     62.44 o 
   4   3   2     2454.18     2513.38     23.38 o 
   5   3   2     1761.00     1746.16     16.60 o 
   6   3   2     2245.98     2153.22     14.65 o 
   7   3   2        0.63       18.83      9.26 o 
   8   3   2      981.57      905.59     17.03 o 
   9   3   2      249.35      286.54     17.87 o 
  -9   4   2      671.64      645.87     17.81 o 
  -8   4   2      720.15      580.77     17.16 o 
  -7   4   2     2417.57     2389.47     15.53 o 
  -6   4   2      120.29      122.41      7.64 o 
  -5   4   2    10687.11    10458.60     62.56 o 
  -4   4   2     2795.83     3018.54     12.56 o 
  -3   4   2     9969.02     9683.38     78.32 o 
  -2   4   2       45.41       75.97     11.32 o 
  -1   4   2     5005.94     5201.54     13.64 o 
   0   4   2      280.64      361.32      5.47 o 
   1   4   2     1086.93      614.90     72.93 o 
   2   4   2      914.17     1004.25      7.07 o 
   3   4   2     2299.73     2266.53     14.78 o 
   4   4   2      114.27      133.00      5.35 o 
   5   4   2     7349.27     7268.83     28.59 o 
   6   4   2        0.24       17.01     10.62 o 
   7   4   2     4999.69     4942.67     21.42 o 
   8   4   2       37.83       18.51     13.44 o 
   9   4   2     1646.01     1647.81     20.94 o 
  -9   5   2     2463.88     2415.54     27.18 o 
  -8   5   2      216.94      162.42     13.02 o 
  -7   5   2     2564.35     2523.39     16.70 o 
  -6   5   2      214.66      195.85      8.08 o 
  -5   5   2        1.15       12.10      6.72 o 
  -4   5   2       52.36       55.85      6.43 o 
  -3   5   2     1521.14     1471.23     25.35 o 
  -2   5   2      903.51     1019.43      8.35 o 
  -1   5   2    24032.04    23409.16    135.45 o 
   0   5   2      250.08      286.67      3.48 o 
   1   5   2    21222.74    20209.04    172.65 o 
   2   5   2       13.50       33.61      4.12 o 
   3   5   2    11863.62    11941.00     47.48 o 
   4   5   2      209.71      198.44      7.37 o 
   5   5   2     3187.98     3218.38     30.29 o 
   6   5   2      269.97      280.68     10.45 o 
   7   5   2       64.51       58.64     10.45 o 
   8   5   2      457.27      357.76     17.77 o 
   9   5   2      715.22      751.85     16.59 o 
  -9   6   2       73.34       76.89     16.95 o 
  -8   6   2     1345.76     1213.70     28.14 o 
  -7   6   2     1969.38     1952.31     16.75 o 
  -6   6   2     1570.51     1601.32     13.09 o 
  -5   6   2     4616.50     4447.89     23.76 o 
  -4   6   2      660.90      650.38      8.42 o 
  -3   6   2    11306.09    11766.65     70.29 o 
  -2   6   2      290.59      229.92      6.85 o 
  -1   6   2     3776.84     3843.66     51.01 o 
   0   6   2     7205.99     8075.81     27.14 o 
   1   6   2      984.55      811.61     51.33 o 
   2   6   2     4074.11     3942.09     33.12 o 
   3   6   2     4480.74     4356.28     28.61 o 
   4   6   2     1223.79     1135.58     13.59 o 
   5   6   2     3473.59     3507.91     26.30 o 
   6   6   2      193.19      197.13      9.97 o 
   7   6   2     3210.66     3210.39     19.04 o 
   8   6   2      305.11      273.84     15.05 o 
   9   6   2     1037.82     1103.53     17.14 o 
  -9   7   2     1559.61     1628.44     21.67 o 
  -8   7   2     1836.17     1721.40     17.74 o 
  -7   7   2      372.71      437.09     14.18 o 
  -6   7   2      941.87      924.04     13.74 o 
  -5   7   2       86.26      103.19      9.41 o 
  -4   7   2     4959.66     4895.36     43.01 o 
  -3   7   2     3290.52     3430.32     22.79 o 
  -2   7   2     6836.99     6949.27     37.04 o 
  -1   7   2     3180.10     3168.21     25.07 o 
   0   7   2       17.76       14.00      2.70 o 
   1   7   2     6876.63     6931.51     35.75 o 
   2   7   2      129.91      186.89     24.97 o 
   3   7   2     5654.19     5420.11     52.12 o 
   4   7   2     3304.27     3229.70     37.12 o 
   5   7   2     1510.49     1513.46     19.81 o 
   6   7   2     4537.93     4530.60     28.27 o 
   7   7   2        1.13       49.06     11.45 o 
   8   7   2     1457.43     1454.52     19.07 o 
   9   7   2      163.08      176.69     15.14 o 
  -9   8   2      203.95      259.55     17.39 o 
  -8   8   2     2647.98     2632.29     22.33 o 
  -7   8   2       21.84       30.89     11.54 o 
  -6   8   2      607.94      623.99     13.97 o 
  -5   8   2      682.07      716.65     15.54 o 
  -4   8   2      311.14      270.69      6.44 o 
  -3   8   2     1104.72     1097.56     15.13 o 
  -2   8   2     4596.30     4827.69     32.49 o 
  -1   8   2     1161.06     1252.61     15.99 o 
   0   8   2     8980.73     9118.61     30.69 o 
   1   8   2      700.78      714.75     11.90 o 
   2   8   2    12199.65    12204.43     73.05 o 
   3   8   2        0.83        4.93      5.74 o 
   4   8   2     4311.87     4110.24     52.71 o 
   5   8   2      563.84      579.35     14.12 o 
   6   8   2     1502.18     1436.45     16.58 o 
   7   8   2       81.43      166.04     13.26 o 
   8   8   2      244.89      260.75     12.62 o 
   9   8   2      408.46      484.43     16.50 o 
  -9   9   2      301.77      399.03     19.55 o 
  -8   9   2       31.87       56.49     12.73 o 
  -7   9   2        7.17      149.87     25.84 o 
  -6   9   2     5755.69     5530.82     61.92 o 
  -5   9   2       99.44      116.87     11.87 o 
  -4   9   2     6939.75     6880.17     32.43 o 
  -3   9   2       98.57       91.69      6.41 o 
  -2   9   2     5769.43     5642.11     50.59 o 
  -1   9   2       36.63       50.62      5.48 o 
   0   9   2     2768.85     2920.44     17.79 o 
   1   9   2      167.06      163.55      5.21 o 
   2   9   2     1570.03     1732.54     20.67 o 
   3   9   2       94.82      116.62      6.10 o 
   4   9   2     5891.98     5605.83     35.95 o 
   5   9   2        3.84       12.29     10.39 o 
   6   9   2     2641.70     2593.60     28.46 o 
   7   9   2        3.06       34.45     14.34 o 
   8   9   2     2986.61     2997.64     22.52 o 
   9   9   2       71.89       71.90     14.91 o 
  -9  10   2      217.92      259.25     16.76 o 
  -8  10   2     1463.38     1526.35     18.48 o 
  -7  10   2      501.99      503.63     14.33 o 
  -6  10   2      253.95      300.21     12.03 o 
  -5  10   2      605.10      612.62     11.97 o 
  -4  10   2        2.16       14.24      6.94 o 
  -3  10   2     1682.97     1650.91     17.81 o 
  -2  10   2     3672.63     3778.91     44.33 o 
  -1  10   2     1063.60      997.64     13.47 o 
   0  10   2    10839.02    11160.19    116.26 o 
   1  10   2      368.70      347.64     14.13 o 
   2  10   2     5529.03     5536.83     38.39 o 
   3  10   2      317.19      302.33      6.93 o 
   4  10   2     7895.34     7663.17     62.29 o 
   5  10   2     1456.25     1375.20     15.78 o 
   6  10   2      154.21      134.87     11.90 o 
   7  10   2      569.57      663.23     14.15 o 
   8  10   2      127.35      128.94     12.41 o 
   9  10   2      461.02      577.93     17.10 o 
  -9  11   2      953.71     1011.66     23.58 o 
  -8  11   2      661.92      611.12     15.62 o 
  -7  11   2      750.59      839.66     18.51 o 
  -6  11   2     1598.20     1543.48     22.60 o 
  -5  11   2        3.86        3.60      9.81 o 
  -4  11   2     4179.09     4015.02     35.25 o 
  -3  11   2      597.39      603.39      8.83 o 
  -2  11   2     2134.00     2113.65     10.87 o 
  -1  11   2     2025.73     1824.13     22.20 o 
   0  11   2      501.85      503.33      9.79 o 
   1  11   2     3969.60     3516.21     65.00 o 
   2  11   2      862.18      974.05     17.54 o 
   3  11   2     1898.22     1908.52     19.72 o 
   4  11   2      554.83      595.53      8.83 o 
   5  11   2      923.71      877.79     11.70 o 
   6  11   2     2579.09     2583.79     20.59 o 
   7  11   2        4.93       32.91     11.93 o 
   8  11   2      976.91      986.32     16.07 o 
   9  11   2      217.95      237.53     15.56 o 
  -9  12   2      328.36      332.49     24.69 o 
  -8  12   2      672.62      635.88     22.69 o 
  -7  12   2     1273.10     1229.53     23.61 o 
  -6  12   2      373.83      383.82     14.68 o 
  -5  12   2     5137.94     4876.64     58.18 o 
  -4  12   2       18.36       16.69      8.81 o 
  -3  12   2     4540.16     4452.97     56.77 o 
  -2  12   2      620.08      735.11     33.30 o 
  -1  12   2     1941.71     1912.78     15.69 o 
   0  12   2     1086.63     1193.24     11.71 o 
   1  12   2      385.80      339.08     20.31 o 
   2  12   2     5967.38     5835.34     43.24 o 
   3  12   2     2114.20     2146.99     16.91 o 
   4  12   2      123.89      117.58      7.38 o 
   5  12   2     2859.72     2827.64     20.66 o 
   6  12   2      194.83      209.59     10.49 o 
   7  12   2     2056.26     2048.77     24.30 o 
   8  12   2       80.60       73.40     16.05 o 
   9  12   2     1294.56     1325.92     28.21 o 
  -8  13   2      150.45      161.33     19.75 o 
  -7  13   2      671.70      758.78     21.70 o 
  -6  13   2       67.89       57.97     16.43 o 
  -5  13   2      128.25      152.20     15.99 o 
  -4  13   2       27.70       33.30     14.01 o 
  -3  13   2      368.98      400.46     13.32 o 
  -2  13   2      243.94      238.54     10.86 o 
  -1  13   2     6332.19     6022.99     72.35 o 
   0  13   2      203.16      228.35      7.37 o 
   1  13   2     6321.53     6083.69     60.13 o 
   2  13   2      273.29      259.90      9.79 o 
   3  13   2     6349.94     6081.08     39.19 o 
   4  13   2       95.73      101.32     13.32 o 
   5  13   2      930.15      861.41     18.61 o 
   6  13   2       43.40       47.14     15.05 o 
   7  13   2        0.07        5.77     17.07 o 
   8  13   2      295.19      233.54     24.22 o 
   9  13   2      514.53      546.83     33.42 o 
  -8  14   2      380.21      333.76     22.32 o 
  -7  14   2     1931.02     1796.55     33.68 o 
  -6  14   2       18.02       31.06     17.14 o 
  -5  14   2     4207.17     3984.33     32.33 o 
  -4  14   2       10.08        2.91     14.99 o 
  -3  14   2     4123.67     3982.35     59.44 o 
  -2  14   2      445.57      490.95     12.80 o 
  -1  14   2      989.70     1042.00     13.76 o 
   0  14   2      248.21      259.61      9.24 o 
   1  14   2      195.18      175.50     13.44 o 
   2  14   2     1130.80     1083.48     13.43 o 
   3  14   2     1417.00     1441.46     16.57 o 
   4  14   2        0.40       16.98     17.32 o 
   5  14   2     2340.95     2319.89     31.06 o 
   6  14   2       23.58       27.21     15.60 o 
   7  14   2     2490.93     2530.44     27.78 o 
   8  14   2       36.78       21.46     19.89 o 
  -8  15   2      282.35      252.34     28.42 o 
  -7  15   2     1017.06     1096.04     25.38 o 
  -6  15   2      595.87      568.12     21.08 o 
  -5  15   2      120.00      125.38     17.52 o 
  -4  15   2      620.86      641.39     18.84 o 
  -3  15   2      429.25      432.92     15.35 o 
  -2  15   2     1348.28     1316.90     16.81 o 
  -1  15   2     2976.21     2994.22     78.53 o 
   0  15   2       72.15       66.85     10.41 o 
   1  15   2     6163.41     6075.77     60.75 o 
   2  15   2      112.66      136.30     10.34 o 
   3  15   2     2083.87     1932.37     19.47 o 
   4  15   2      217.38      223.84     15.14 o 
   5  15   2      832.85      777.10     18.67 o 
   6  15   2      769.70      763.04     20.11 o 
   7  15   2       16.47       30.45     17.82 o 
   8  15   2      432.89      453.57     33.41 o 
  -7  16   2     1047.39     1013.08     25.68 o 
  -6  16   2      500.41      528.03     21.98 o 
  -5  16   2      869.81      855.71     32.08 o 
  -4  16   2      205.61      198.78     17.43 o 
  -3  16   2     1246.22     1245.95     19.20 o 
  -2  16   2       90.60      173.47     19.47 o 
  -1  16   2      406.96      373.03     12.42 o 
   0  16   2     4653.63     4815.26     50.42 o 
   1  16   2       86.20       69.22     10.79 o 
   2  16   2     1793.62     1753.70     38.72 o 
   3  16   2      360.89      381.39     13.70 o 
   4  16   2     1454.62     1410.29     25.66 o 
   5  16   2     1253.27     1313.72     24.30 o 
   6  16   2       54.97       49.62     17.25 o 
   7  16   2      924.66      977.97     23.42 o 
  -7  17   2       93.55      125.44     23.81 o 
  -6  17   2     1062.50     1036.38     25.53 o 
  -5  17   2       86.52       98.81     18.51 o 
  -4  17   2     2998.11     2900.44     27.07 o 
  -3  17   2       76.78       80.71     14.37 o 
  -2  17   2      630.58      668.12     15.42 o 
  -1  17   2      619.49      585.95     14.01 o 
   0  17   2      142.73      157.49     11.93 o 
   1  17   2      346.35      342.16     15.09 o 
   2  17   2       61.36       94.68     15.86 o 
   3  17   2      342.15      289.35     18.32 o 
   4  17   2     1880.83     1848.74     32.88 o 
   5  17   2       38.52       42.60     16.84 o 
   6  17   2     1009.41     1051.71     23.20 o 
   7  17   2       37.80       41.24     32.07 o 
  -6  18   2      222.04      244.61     22.07 o 
  -5  18   2       26.69       40.64     19.31 o 
  -4  18   2       13.48       10.84     15.61 o 
  -3  18   2       20.34       17.83     15.11 o 
  -2  18   2     1225.62     1479.47     87.79 o 
  -1  18   2       14.12       19.03     12.08 o 
   0  18   2     3087.32     3290.37     43.70 o 
   1  18   2        8.97        7.48     15.52 o 
   2  18   2     2768.03     2913.25     42.37 o 
   3  18   2       96.72       92.43     18.86 o 
   4  18   2     1063.58      993.61     28.43 o 
   5  18   2       42.30       36.19     19.75 o 
   6  18   2      295.74      258.06     22.40 o 
  -6  19   2     1231.89     1197.30     51.18 o 
  -5  19   2       12.16       17.30     19.79 o 
  -4  19   2      725.22      721.17     22.85 o 
  -3  19   2       39.20       49.19     15.54 o 
  -2  19   2     1083.92     1096.18     31.08 o 
  -1  19   2      158.56      172.68     16.74 o 
   0  19   2      224.74      245.86     15.97 o 
   1  19   2      307.93      319.41     17.76 o 
   2  19   2      357.44      470.59     23.56 o 
   3  19   2      261.43      242.72     20.42 o 
   4  19   2      830.82      826.71     25.07 o 
   5  19   2       14.17       21.86     20.73 o 
  -5  20   2      492.52      469.73     32.18 o 
  -4  20   2        1.30       19.48     28.85 o 
  -3  20   2      420.47      457.67     26.61 o 
  -2  20   2      789.51      852.22     31.63 o 
  -1  20   2      225.65      219.97     17.72 o 
   0  20   2      737.09      800.20     19.08 o 
   1  20   2       71.13       80.42     17.82 o 
   2  20   2      973.19     1054.69     49.30 o 
   3  20   2      158.69      168.58     21.26 o 
   4  20   2      658.02      644.30     27.62 o 
  -4  21   2      214.73      281.05     47.41 o 
  -3  21   2      147.15      201.66     37.04 o 
  -2  21   2       70.88       98.24     28.15 o 
  -1  21   2     1095.86     1125.33     23.99 o 
   0  21   2       73.26       84.61     18.54 o 
   1  21   2     1044.94     1102.10     24.43 o 
   2  21   2      161.01      187.84     24.11 o 
   3  21   2      659.81      670.75     24.75 o 
  -3  22   2      624.81      613.68     51.82 o 
  -2  22   2        7.28       35.92     42.84 o 
  -1  22   2      590.89      631.80     45.74 o 
   0  22   2       87.20      113.96     19.49 o 
   1  22   2      113.55      134.39     20.11 o 
   2  22   2       41.47       37.34     37.69 o 
   0  23   2      301.56      326.24     43.08 o 
  -9   0   3     3519.78     3437.17     37.04 o 
  -7   0   3     3733.74     3700.27     32.30 o 
  -5   0   3      295.42      270.83     16.48 o 
  -3   0   3     1454.71     1640.13     33.50 o 
  -1   0   3    19965.00    20661.69    219.79 o 
   1   0   3    24774.39    24547.95    250.65 o 
   3   0   3    20454.91    21080.64     51.92 o 
   5   0   3     5619.16     5714.31     51.09 o 
   7   0   3      290.07      287.20     13.83 o 
   9   0   3      189.33      251.54     27.69 o 
  11   0   3      721.22      782.55     62.27 o 
  -9   1   3       49.07       47.87     14.51 o 
  -8   1   3     2104.11     1944.70     20.55 o 
  -7   1   3     1215.29     1167.33     16.07 o 
  -6   1   3       18.40       20.49      8.05 o 
  -5   1   3     8372.02     8235.59     54.97 o 
  -4   1   3      412.31      437.34      7.90 o 
  -3   1   3    17068.78    17277.78     72.70 o 
  -2   1   3        7.81      244.41     62.48 o 
  -1   1   3    14234.93    14731.30     49.30 o 
   0   1   3     3282.20     3763.62     27.75 o 
   1   1   3     4946.28     5028.69     87.70 o 
   2   1   3     4632.98     4674.68     18.71 o 
   3   1   3     1038.13     1035.00      9.02 o 
   4   1   3       55.33       52.32      5.79 o 
   5   1   3     3532.04     3397.58     20.72 o 
   6   1   3     1404.22     1410.71     11.92 o 
   7   1   3     3935.24     3915.93     19.03 o 
   8   1   3      225.04      180.69     12.60 o 
   9   1   3     1427.50     1476.60     22.40 o 
  11   1   3      423.64      435.67     37.18 o 
  -9   2   3     2067.28     2162.20     22.77 o 
  -8   2   3      679.12      607.54     15.85 o 
  -7   2   3     1855.95     1867.23     23.37 o 
  -6   2   3      388.68      369.99      9.59 o 
  -5   2   3      539.10      512.76      9.22 o 
  -4   2   3    13300.54    13352.47    121.42 o 
  -3   2   3      517.12      567.38     12.37 o 
  -2   2   3     4273.32     4213.47     38.65 o 
  -1   2   3    11905.96    11894.63    200.71 o 
   0   2   3     3620.41     3995.32     41.33 o 
   1   2   3    18350.69    18449.56     93.63 o 
   2   2   3       47.90       46.91      5.15 o 
   3   2   3    11136.08    11428.90     38.75 o 
   4   2   3     2951.82     2946.25     19.09 o 
   5   2   3     3010.70     3030.68     12.91 o 
   6   2   3     2748.87     2679.47     16.92 o 
   7   2   3      318.07      311.45     10.64 o 
   8   2   3     1514.49     1475.19     19.75 o 
   9   2   3      228.47      235.65     15.55 o 
  -9   3   3       62.64       57.05     14.90 o 
  -8   3   3     2787.37     2677.14     32.14 o 
  -7   3   3      906.47      896.19     14.77 o 
  -6   3   3     1224.29     1193.74     12.42 o 
  -5   3   3     1881.65     1852.33     19.94 o 
  -4   3   3       84.50       92.29      4.31 o 
  -3   3   3     2325.82     2261.03     20.97 o 
  -2   3   3     4062.84     4518.17    137.57 o 
  -1   3   3     2563.11     2582.28     18.42 o 
   0   3   3    20351.23    21538.26    203.19 o 
   1   3   3     1145.15     1092.44     31.63 o 
   2   3   3    10148.09    10377.16     38.94 o 
   3   3   3       20.73       30.15      5.36 o 
   4   3   3    12662.86    12740.22     38.15 o 
   5   3   3     1144.59     1099.52     10.30 o 
   6   3   3      354.25      350.29      9.60 o 
   7   3   3      434.83      523.14     12.04 o 
   8   3   3       66.01       48.47     13.62 o 
   9   3   3     1037.05     1195.36     24.41 o 
  11   3   3        9.95      226.51     53.42 o 
  -9   4   3      351.85      424.09     16.75 o 
  -8   4   3      202.89      199.88     13.96 o 
  -7   4   3      104.24      219.69     20.08 o 
  -6   4   3     9541.19     9385.67     68.81 o 
  -5   4   3      658.30      661.39      8.58 o 
  -4   4   3     6458.23     6158.98     40.96 o 
  -3   4   3      106.41      106.90      6.04 o 
  -2   4   3    19382.77    19607.17    143.74 o 
  -1   4   3      825.45      630.93     21.08 o 
   0   4   3     4168.36     4518.10     30.74 o 
   1   4   3     3852.11     3993.66     36.35 o 
   2   4   3      916.42     1087.63     15.04 o 
   3   4   3      384.89      398.34      5.97 o 
   4   4   3     2823.99     2751.90     10.62 o 
   5   4   3      389.22      406.53      9.59 o 
   6   4   3     4843.01     4658.80     33.17 o 
   7   4   3        3.99       53.07     11.48 o 
   8   4   3     4840.59     4941.69     49.53 o 
   9   4   3       51.48       26.67     16.51 o 
  -9   5   3      136.12      177.65     15.75 o 
  -8   5   3     2097.03     2154.47     25.28 o 
  -7   5   3       94.39       93.47      9.74 o 
  -6   5   3     2397.08     2374.71     14.54 o 
  -5   5   3      486.36      463.81      8.58 o 
  -4   5   3      255.08      237.86     17.40 o 
  -3   5   3     1198.36     1210.89     13.66 o 
  -2   5   3     8837.63     9381.45     94.82 o 
  -1   5   3      935.49      899.03      8.60 o 
   0   5   3    12684.09    13441.32     90.54 o 
   1   5   3      351.79      348.30      7.47 o 
   2   5   3    28258.00    29330.08    136.51 o 
   3   5   3      104.09      120.40      5.71 o 
   4   5   3     5978.75     5881.39     21.09 o 
   5   5   3      679.76      674.19     14.33 o 
   6   5   3     1740.68     1733.01     18.90 o 
   7   5   3       81.05      191.97     13.26 o 
   8   5   3      234.02      257.07     13.41 o 
   9   5   3      832.67     1049.20     37.72 o 
  -9   6   3      946.04     1015.18     21.33 o 
  -8   6   3     1010.83      986.10     19.30 o 
  -7   6   3      246.90      329.93     13.22 o 
  -6   6   3     3330.22     3242.94     24.54 o 
  -5   6   3      211.04      204.95      8.26 o 
  -4   6   3     9399.52     9273.61     80.50 o 
  -3   6   3      886.82      962.52      9.60 o 
  -2   6   3     4893.86     4570.23     21.52 o 
  -1   6   3     2193.37     1993.49    115.31 o 
   0   6   3     1097.78     1150.90      8.01 o 
   1   6   3     6493.92     6474.40     48.78 o 
   2   6   3       55.69      164.28     21.02 o 
   3   6   3     2119.43     2150.45     20.82 o 
   4   6   3     2761.73     2761.51     18.05 o 
   5   6   3     1094.19     1074.47     12.38 o 
   6   6   3     4352.44     4377.78     23.48 o 
   7   6   3       93.59      103.71     11.32 o 
   8   6   3     2662.59     2675.12     27.27 o 
   9   6   3       79.18       98.46     17.85 o 
  -9   7   3       99.38      105.38     17.16 o 
  -8   7   3     1898.32     1845.76     18.35 o 
  -7   7   3     2020.06     1965.11     17.19 o 
  -6   7   3     1287.47     1306.99     19.50 o 
  -5   7   3     4562.05     4420.30     40.56 o 
  -4   7   3       10.90       12.77      4.87 o 
  -3   7   3     8292.43     7947.09     54.64 o 
  -2   7   3      353.32      403.67     36.14 o 
  -1   7   3     4177.86     3987.30     30.86 o 
   0   7   3    15546.48    17352.19     71.70 o 
   1   7   3      874.52      666.09     39.76 o 
   2   7   3     4248.67     4242.16     27.49 o 
   3   7   3      682.52      692.39      9.47 o 
   4   7   3     3646.83     3639.88     28.79 o 
   5   7   3     1901.20     1905.01     18.13 o 
   6   7   3      240.38      259.32     12.74 o 
   7   7   3     3215.19     3292.03     21.26 o 
   8   7   3        6.27       12.00     14.33 o 
   9   7   3     1374.48     1450.47     24.26 o 
  -9   8   3     1449.84     1448.97     25.58 o 
  -8   8   3      401.11      378.03     14.54 o 
  -7   8   3     1972.43     2039.84     19.03 o 
  -6   8   3      185.87      195.97     11.90 o 
  -5   8   3      466.41      456.14     10.14 o 
  -4   8   3      781.84      829.80      9.55 o 
  -3   8   3      623.92      626.80     14.31 o 
  -2   8   3      544.54      528.72      8.20 o 
  -1   8   3    10314.20    10010.88    147.90 o 
   0   8   3      448.37      451.19      9.97 o 
   1   8   3    15727.70    15225.75    101.87 o 
   2   8   3      261.67      248.61      5.51 o 
   3   8   3     9563.24     9438.14     52.59 o 
   4   8   3      399.09      395.52      9.51 o 
   5   8   3     1735.24     1693.89     19.89 o 
   6   8   3     1272.41     1258.34     20.02 o 
   7   8   3       42.52       54.98     11.87 o 
   8   8   3      920.52      895.36     35.58 o 
   9   8   3      560.11      607.90     17.17 o 
  -9   9   3      208.40      208.08     17.91 o 
  -8   9   3      680.84      563.75     17.23 o 
  -7   9   3     1745.72     1729.95     19.63 o 
  -6   9   3        0.01        6.58     11.01 o 
  -5   9   3     7762.63     7394.67     57.40 o 
  -4   9   3       69.55       61.23      7.11 o 
  -3   9   3     7776.30     7499.77     66.17 o 
  -2   9   3      286.61      286.61      5.89 o 
  -1   9   3     5058.80     4802.37     54.79 o 
   0   9   3      182.53      218.71      4.99 o 
   1   9   3     2316.14     2261.37     34.24 o 
   2   9   3        0.90       18.41      5.57 o 
   3   9   3     1057.72     1087.93     16.59 o 
   4   9   3       25.53       22.72      8.43 o 
   5   9   3     3716.97     3685.83     26.68 o 
   6   9   3       53.54       57.89      9.83 o 
   7   9   3     3291.47     3358.65     19.39 o 
   8   9   3       44.45       25.46     12.06 o 
   9   9   3     2071.76     2150.99     21.70 o 
  -9  10   3     1660.64     1718.93     23.29 o 
  -8  10   3      291.46      281.23     14.61 o 
  -7  10   3     1967.54     1967.59     19.63 o 
  -6  10   3      393.17      382.04     12.55 o 
  -5  10   3      188.34      219.59     10.73 o 
  -4  10   3     1268.40     1255.43     16.83 o 
  -3  10   3      326.79      320.84      8.00 o 
  -2  10   3     1014.81      908.46      9.41 o 
  -1  10   3    11492.55    11121.00     78.83 o 
   0  10   3      538.35      607.27     12.06 o 
   1  10   3     9709.93     9833.67    122.57 o 
   2  10   3       11.00       28.57      5.91 o 
   3  10   3     6294.11     6051.61     52.83 o 
   4  10   3      112.94      105.22      8.27 o 
   5  10   3     1942.17     1902.50     14.63 o 
   6  10   3      354.94      361.77     11.25 o 
   7  10   3       49.78       48.48     11.00 o 
   8  10   3      344.25      330.83     13.82 o 
   9  10   3      223.55      246.38     13.68 o 
  -9  11   3       84.59      106.83     19.22 o 
  -8  11   3      887.50      861.97     16.84 o 
  -7  11   3      959.83      933.27     17.84 o 
  -6  11   3      223.86      224.05     12.14 o 
  -5  11   3     1813.63     1841.29     16.66 o 
  -4  11   3       13.22       29.89      8.97 o 
  -3  11   3     4060.27     3907.54     28.43 o 
  -2  11   3     1574.05     1730.15     42.75 o 
  -1  11   3     4120.71     3942.95     19.86 o 
   0  11   3     3065.00     3275.42     22.14 o 
   1  11   3     1018.57      990.85     36.58 o 
   2  11   3     4515.80     4385.46     16.61 o 
   3  11   3      339.13      374.74      7.28 o 
   4  11   3     1407.29     1351.31     14.36 o 
   5  11   3     2251.52     2244.18     18.97 o 
   6  11   3      172.24      154.42     10.72 o 
   7  11   3     2098.58     2222.59     21.51 o 
   8  11   3       65.82       54.85     11.08 o 
   9  11   3      629.56      735.60     17.06 o 
  -9  12   3      701.35      747.26     36.97 o 
  -8  12   3      258.32      247.75     19.96 o 
  -7  12   3      379.07      443.88     20.01 o 
  -6  12   3     1785.50     1757.99     20.66 o 
  -5  12   3      260.72      251.14     11.17 o 
  -4  12   3     4784.11     4613.92     54.31 o 
  -3  12   3     1773.41     1634.62     15.25 o 
  -2  12   3     4155.94     4008.96     46.19 o 
  -1  12   3      871.61      736.65     21.54 o 
   0  12   3     3117.18     3174.81     23.62 o 
   1  12   3     3013.19     2921.39     36.33 o 
   2  12   3      415.12      465.03     21.18 o 
   3  12   3      983.79     1023.25     15.32 o 
   4  12   3     1324.98     1331.59     18.67 o 
   5  12   3      359.14      344.52     10.47 o 
   6  12   3     1030.26     1058.09     14.03 o 
   7  12   3      110.00      135.63     16.48 o 
   8  12   3     1395.48     1406.73     21.83 o 
   9  12   3       69.77       73.55     23.77 o 
  -8  13   3     1367.28     1339.63     26.42 o 
  -7  13   3        0.24       28.96     17.32 o 
  -6  13   3      657.48      641.91     19.56 o 
  -5  13   3       36.45       38.62     15.24 o 
  -4  13   3      111.26       91.77     14.29 o 
  -3  13   3      229.52      267.65     11.87 o 
  -2  13   3     1635.03     1710.59     15.19 o 
  -1  13   3      147.44      133.31      7.66 o 
   0  13   3     9005.97     9251.35     97.62 o 
   1  13   3       37.21       29.09      7.06 o 
   2  13   3     3585.78     3598.75     53.24 o 
   3  13   3       36.52       36.20      9.33 o 
   4  13   3     2724.22     2621.65     38.74 o 
   5  13   3      162.48      170.49     15.02 o 
   6  13   3      862.69      810.81     19.12 o 
   7  13   3       29.06       98.16     17.59 o 
   8  13   3       48.56       49.08     16.55 o 
   9  13   3      259.36      317.57     26.98 o 
  -8  14   3      191.53      205.25     20.72 o 
  -7  14   3       22.71      122.98     19.94 o 
  -6  14   3     1641.42     1558.57     25.60 o 
  -5  14   3      257.92      253.67     17.07 o 
  -4  14   3     3544.10     3465.63     46.31 o 
  -3  14   3      422.62      379.89     12.99 o 
  -2  14   3     5480.05     5324.00     43.18 o 
  -1  14   3      144.49      113.37     10.09 o 
   0  14   3     3777.22     3909.99     35.01 o 
   1  14   3      386.93      369.99      9.68 o 
   2  14   3       18.30      183.11     14.98 o 
   3  14   3       20.50       34.27     11.03 o 
   4  14   3      587.04      612.37     16.48 o 
   5  14   3        0.44        8.57     14.42 o 
   6  14   3     2027.97     2021.64     31.41 o 
   7  14   3       80.34       92.51     17.47 o 
   8  14   3      848.80      875.80     26.20 o 
  -8  15   3      616.60      627.01     55.96 o 
  -7  15   3      381.55      385.83     21.31 o 
  -6  15   3      429.94      426.88     20.24 o 
  -5  15   3      398.86      385.62     18.41 o 
  -4  15   3       14.32        7.10     17.18 o 
  -3  15   3     1081.38     1082.92     19.73 o 
  -2  15   3     2401.31     2608.11     30.47 o 
  -1  15   3     1170.20     1111.62     15.11 o 
   0  15   3     1416.71     1476.20     15.70 o 
   1  15   3      298.92      272.68     12.77 o 
   2  15   3     4239.78     4304.95     38.01 o 
   3  15   3        5.40       18.78     11.62 o 
   4  15   3     1545.64     1524.19     26.29 o 
   5  15   3      885.05      861.54     19.63 o 
   6  15   3      151.28      156.91     16.89 o 
   7  15   3      402.40      459.65     21.81 o 
   8  15   3       13.79        0.26     30.20 o 
  -7  16   3      677.13      713.44     24.24 o 
  -6  16   3      643.17      638.94     22.22 o 
  -5  16   3        5.46       14.15     16.78 o 
  -4  16   3      997.88      984.12     21.52 o 
  -3  16   3       69.17       90.52     13.89 o 
  -2  16   3     2338.44     2329.91     27.18 o 
  -1  16   3     2384.46     2198.10     37.27 o 
   0  16   3      637.48      635.88     15.51 o 
   1  16   3     1585.19     1580.39     43.95 o 
   2  16   3       34.97       94.25     18.16 o 
   3  16   3     1184.28     1199.34     17.22 o 
   4  16   3       51.68       70.96     15.40 o 
   5  16   3      609.92      617.50     19.15 o 
   6  16   3      288.70      283.84     18.68 o 
   7  16   3       49.30       75.78     18.45 o 
  -7  17   3      437.75      466.71     33.19 o 
  -6  17   3       14.29       33.33     19.42 o 
  -5  17   3     2025.14     1990.99     32.44 o 
  -4  17   3       52.13       43.92     15.17 o 
  -3  17   3     2573.57     2582.13     24.79 o 
  -2  17   3       20.40       36.66     12.51 o 
  -1  17   3     1942.87     1919.30     28.09 o 
   0  17   3     1036.91     1089.13     18.42 o 
   1  17   3     1020.19      975.75     30.95 o 
   2  17   3      335.73      327.69     16.94 o 
   3  17   3      567.72      632.65     25.19 o 
   4  17   3      298.11      298.26     17.23 o 
   5  17   3      814.65      851.28     21.16 o 
   6  17   3       11.23       20.46     18.16 o 
   7  17   3     1245.92     1262.25     55.02 o 
  -6  18   3       72.28       89.15     22.58 o 
  -5  18   3      121.03      129.53     19.66 o 
  -4  18   3      265.44      264.28     16.96 o 
  -3  18   3      271.19      299.95     16.60 o 
  -2  18   3       70.63       77.48     18.45 o 
  -1  18   3     1780.80     1831.49     48.82 o 
   0  18   3        2.29        1.14     13.94 o 
   1  18   3     2781.54     2732.17     56.34 o 
   2  18   3       98.32       85.25     16.44 o 
   3  18   3     1817.82     1861.58     31.92 o 
   4  18   3       54.76       64.37     19.09 o 
   5  18   3      768.91      759.82     28.39 o 
   6  18   3       69.24       76.41     46.41 o 
  -6  19   3      170.11      177.50     39.18 o 
  -5  19   3     1523.22     1557.67     28.55 o 
  -4  19   3       67.51       63.14     19.65 o 
  -3  19   3     2135.22     2119.58     28.89 o 
  -2  19   3       49.51       59.76     19.93 o 
  -1  19   3     1164.86     1125.23     21.99 o 
   0  19   3      277.57      291.90     17.92 o 
   1  19   3      262.85      271.56     18.61 o 
   2  19   3       90.85       93.91     17.30 o 
   3  19   3       26.19       78.21     19.94 o 
   4  19   3      165.91      170.88     21.31 o 
   5  19   3      596.72      601.22     29.31 o 
  -5  20   3        6.70       -0.79     43.19 o 
  -4  20   3     1191.17     1173.81     31.51 o 
  -3  20   3       32.50       58.52     19.92 o 
  -2  20   3      366.37      366.72     22.99 o 
  -1  20   3      657.81      737.28     30.57 o 
   0  20   3      127.31      153.26     18.25 o 
   1  20   3     1533.39     1567.92     25.85 o 
   2  20   3        8.07       47.24     21.73 o 
   3  20   3     1106.04     1039.67     27.03 o 
   4  20   3      301.37      319.83     27.16 o 
  -3  21   3      553.99      524.73     48.03 o 
  -2  21   3      192.05      253.51     31.73 o 
  -1  21   3      182.03      172.63     27.30 o 
   0  21   3     1234.85     1286.13     27.67 o 
   1  21   3       39.81       36.81     18.39 o 
   2  21   3     1450.76     1508.54     32.85 o 
   3  21   3        1.90       10.85     29.65 o 
  -1  22   3       43.18       49.71     26.65 o 
   0  22   3      160.75      169.02     20.19 o 
   1  22   3       35.54       26.22     21.97 o 
   2  22   3        1.18       18.46     40.12 o 
  -8   0   4     2111.44     2096.28     30.06 o 
  -6   0   4     4663.97     4637.40     35.95 o 
  -4   0   4      388.81      367.96      9.41 o 
  -2   0   4     2160.74     3153.76    261.75 o 
   0   0   4    21417.00    22275.22     86.79 o 
   2   0   4    12980.38    12884.53     53.57 o 
   4   0   4    11947.12    12032.40     47.16 o 
   6   0   4     1848.78     1791.82     17.54 o 
   8   0   4       16.45       28.72     14.07 o 
  -9   1   4      521.69      568.77     17.54 o 
  -8   1   4      702.40      687.87     16.56 o 
  -7   1   4      601.26      678.87     14.59 o 
  -6   1   4     6103.44     6012.38     46.50 o 
  -5   1   4      258.38      262.94      8.17 o 
  -4   1   4    11767.63    11704.42     95.14 o 
  -3   1   4       11.52       15.02      5.96 o 
  -2   1   4    15917.55    16296.51     67.48 o 
  -1   1   4      994.30     1036.93     17.16 o 
   0   1   4     7931.95     8425.22     46.52 o 
   1   1   4     2766.89     2793.68      9.94 o 
   2   1   4       18.61      256.27     40.17 o 
   3   1   4     1290.72     1312.17      8.02 o 
   4   1   4     2817.77     2786.10     11.73 o 
   5   1   4      580.56      559.27      7.89 o 
   6   1   4     6133.12     6015.03     18.94 o 
   7   1   4       47.61       62.83      8.81 o 
   8   1   4     4387.37     4411.96     31.35 o 
   9   1   4       53.97       59.28     13.71 o 
  -9   2   4      109.25      113.94     15.15 o 
  -8   2   4     2806.67     2660.47     27.70 o 
  -7   2   4     1120.45     1129.84     16.27 o 
  -6   2   4     1342.12     1324.65     16.77 o 
  -5   2   4     4297.94     4197.03     34.53 o 
  -4   2   4      185.32      191.48      7.03 o 
  -3   2   4     7496.76     7379.98     63.11 o 
  -2   2   4     2385.42     3177.90    184.45 o 
  -1   2   4     8684.61     8639.43     33.61 o 
   0   2   4     6342.68     6561.22     44.10 o 
   1   2   4     2868.09     2992.28     60.14 o 
   2   2   4    12369.64    12715.77     35.59 o 
   3   2   4        0.83        7.38      4.76 o 
   4   2   4     3322.55     3162.59     10.23 o 
   5   2   4     1871.84     1863.19      9.76 o 
   6   2   4     1234.15     1250.13     11.24 o 
   7   2   4     1634.60     1793.16     18.44 o 
   8   2   4       51.50       57.40     11.52 o 
   9   2   4     1428.51     1625.99     20.81 o 
  -9   3   4     1810.03     1819.69     22.00 o 
  -8   3   4      356.72      340.69     14.88 o 
  -7   3   4     2943.06     2927.51     17.92 o 
  -6   3   4      564.56      566.93      9.97 o 
  -5   3   4     2414.64     2355.86     21.00 o 
  -4   3   4     5061.95     5007.91     39.61 o 
  -3   3   4       51.49       78.46      6.83 o 
  -2   3   4     5759.23     5797.54     42.64 o 
  -1   3   4     5048.98     4978.26     98.19 o 
   0   3   4     1024.95     1144.37     14.64 o 
   1   3   4     8263.44     8113.77     53.97 o 
   2   3   4       41.77      108.92     11.72 o 
   3   3   4    10296.41    10200.80     35.30 o 
   4   3   4     1868.95     1915.83      9.05 o 
   5   3   4     3392.63     3324.18     20.90 o 
   6   3   4     2190.11     2179.14     19.56 o 
   7   3   4      357.76      346.94     10.73 o 
   8   3   4     1844.71     1847.81     24.51 o 
   9   3   4      110.67      139.06     16.66 o 
  -9   4   4       16.69       28.54     15.95 o 
  -8   4   4      974.05      830.67     22.02 o 
  -7   4   4     2697.44     2664.11     16.48 o 
  -6   4   4        1.41       17.70      8.20 o 
  -5   4   4     8077.27     7980.76     51.27 o 
  -4   4   4       81.26       91.97      6.85 o 
  -3   4   4    17872.13    17751.91     93.80 o 
  -2   4   4        7.13       11.00      5.97 o 
  -1   4   4    19374.03    19727.33    140.03 o 
   0   4   4     1617.04     1919.40     15.79 o 
   1   4   4    10988.36    11297.60     68.10 o 
   2   4   4       72.70      116.92      3.09 o 
   3   4   4     1094.89     1096.35      9.98 o 
   4   4   4      469.26      502.11      9.60 o 
   5   4   4     2359.90     2333.66     11.94 o 
   6   4   4       37.62       47.88      8.24 o 
   7   4   4     5263.69     5273.00     36.64 o 
   8   4   4       60.85       59.87     11.80 o 
   9   4   4     2083.27     2219.70     29.01 o 
  -9   5   4     2715.65     2798.74     25.26 o 
  -8   5   4      258.00      247.32     14.67 o 
  -7   5   4     3650.04     3580.25     22.74 o 
  -6   5   4        1.51       12.44      8.35 o 
  -5   5   4     1407.97     1414.90     11.67 o 
  -4   5   4      286.54      291.75      8.06 o 
  -3   5   4        1.88       22.80      6.58 o 
  -2   5   4      763.12      744.13      8.72 o 
  -1   5   4     6418.46     6266.64     80.07 o 
   0   5   4       34.87       72.33      4.43 o 
   1   5   4     8902.66     8486.03     42.13 o 
   2   5   4      923.86     1072.57      9.06 o 
   3   5   4     7915.14     7794.92     38.31 o 
   4   5   4        0.26       12.37      6.42 o 
   5   5   4     4077.84     3997.04     23.31 o 
   6   5   4       53.78       57.47      8.00 o 
   7   5   4      389.96      420.27     10.65 o 
   8   5   4      692.98      611.04     24.52 o 
   9   5   4       76.40      107.31     13.73 o 
  -9   6   4      115.18      125.45     17.01 o 
  -8   6   4     1691.40     1574.49     21.78 o 
  -7   6   4      726.86      717.82     14.20 o 
  -6   6   4     1236.36     1215.13     12.27 o 
  -5   6   4     7673.46     7485.98     41.15 o 
  -4   6   4       13.82       27.77      7.20 o 
  -3   6   4    13476.84    13528.56    150.34 o 
  -2   6   4       17.61       45.26      7.21 o 
  -1   6   4    13930.71    13813.74     83.31 o 
   0   6   4     5644.80     6194.18     46.42 o 
   1   6   4     5368.85     5459.49     93.70 o 
   2   6   4     1637.31     1498.67     13.16 o 
   3   6   4       90.03      107.72      6.11 o 
   4   6   4     2272.08     2244.13     14.36 o 
   5   6   4     4752.77     4711.48     26.22 o 
   6   6   4      868.32      850.66     14.48 o 
   7   6   4     1951.52     1990.44     17.12 o 
   8   6   4       13.90       10.37     11.34 o 
   9   6   4     2317.41     2399.18     33.03 o 
  -9   7   4     1067.53     1107.39     21.88 o 
  -8   7   4       22.17       35.15     14.90 o 
  -7   7   4     1136.48     1287.73     15.60 o 
  -6   7   4     2059.44     2058.51     15.22 o 
  -5   7   4      556.15      534.58      9.95 o 
  -4   7   4     6199.76     6035.43     39.99 o 
  -3   7   4       16.90       21.75      7.20 o 
  -2   7   4     4437.62     4310.03     27.10 o 
  -1   7   4      999.22      857.58     61.52 o 
   0   7   4    11164.99    12358.91     57.68 o 
   1   7   4     4580.94     4345.79     32.43 o 
   2   7   4       22.82       56.31     13.81 o 
   3   7   4     2122.20     2102.17     23.23 o 
   4   7   4      844.18      818.23     10.14 o 
   5   7   4     1020.42     1002.50     13.56 o 
   6   7   4     1583.48     1585.03     16.07 o 
   7   7   4      137.16      161.11     11.54 o 
   8   7   4     1800.24     1776.35     18.30 o 
   9   7   4       99.77      115.76     14.86 o 
  -9   8   4      149.66      172.91     19.73 o 
  -8   8   4     3282.40     3266.24     27.04 o 
  -7   8   4      680.70      655.27     14.45 o 
  -6   8   4     1481.99     1461.13     17.38 o 
  -5   8   4     1088.94     1045.62     12.77 o 
  -4   8   4     1265.22     1196.07     10.11 o 
  -3   8   4     2865.75     2867.69     25.00 o 
  -2   8   4     2627.07     2922.18     81.22 o 
  -1   8   4     2641.16     2603.00     24.04 o 
   0   8   4     4517.56     4432.12     29.75 o 
   1   8   4     1165.00     1107.84     25.32 o 
   2   8   4     8137.79     7960.21     32.08 o 
   3   8   4       18.02       27.24      3.90 o 
   4   8   4     5651.90     5668.37     34.16 o 
   5   8   4        5.03        8.16      9.50 o 
   6   8   4     1480.32     1429.92     15.57 o 
   7   8   4      950.71     1061.94     13.81 o 
   8   8   4       41.39       47.28     11.36 o 
   9   8   4      442.63      573.90     17.23 o 
  -9   9   4      417.56      518.16     21.55 o 
  -8   9   4      231.18      235.16     14.45 o 
  -7   9   4       72.33      176.52     21.48 o 
  -6   9   4     3311.89     3156.50     23.35 o 
  -5   9   4       39.34       45.10      9.40 o 
  -4   9   4     6868.06     6715.85     54.05 o 
  -3   9   4      156.81      155.93      8.44 o 
  -2   9   4    14575.35    14379.95     70.79 o 
  -1   9   4      137.57      106.58     11.50 o 
   0   9   4     3280.89     3436.11     29.02 o 
   1   9   4      545.82      516.23     12.30 o 
   2   9   4      704.87     1248.34     76.77 o 
   3   9   4       86.92       89.01      6.73 o 
   4   9   4     1114.52     1133.11     12.22 o 
   5   9   4      193.14      186.98     10.33 o 
   6   9   4     3096.08     3064.23     27.76 o 
   7   9   4      103.50      120.14     10.82 o 
   8   9   4     2585.48     2641.36     22.34 o 
   9   9   4        4.28       14.86     14.68 o 
  -9  10   4       45.54       79.90     18.63 o 
  -8  10   4     1397.24     1438.95     18.45 o 
  -7  10   4       90.14      101.29     14.72 o 
  -6  10   4     3054.43     3056.48     23.05 o 
  -5  10   4       30.07       49.68     10.02 o 
  -4  10   4       28.79       42.01      9.19 o 
  -3  10   4      410.65      414.64      8.64 o 
  -2  10   4       41.60      707.09    172.97 o 
  -1  10   4      451.38      428.90      9.24 o 
   0  10   4     4552.78     4710.15     31.06 o 
   1  10   4       85.91       61.18      7.92 o 
   2  10   4     8907.33     8807.89     58.74 o 
   3  10   4      186.89      178.69      6.33 o 
   4  10   4     3609.04     3481.43     56.07 o 
   5  10   4      565.85      568.68     11.99 o 
   6  10   4     1007.22     1024.29     13.76 o 
   7  10   4      609.52      741.04     20.12 o 
   8  10   4       68.09       60.55     12.12 o 
   9  10   4      389.26      492.03     17.42 o 
  -9  11   4     1153.48     1156.79     24.23 o 
  -8  11   4      337.42      339.77     14.83 o 
  -7  11   4      689.04      812.58     17.71 o 
  -6  11   4     1415.21     1358.85     20.72 o 
  -5  11   4      661.20      630.37     12.95 o 
  -4  11   4     5718.32     5548.84     55.00 o 
  -3  11   4      346.27      338.13     11.68 o 
  -2  11   4     3600.15     3408.21     41.95 o 
  -1  11   4     2219.55     2146.27     34.00 o 
   0  11   4     2723.29     2935.43     29.05 o 
   1  11   4     3073.26     3028.51     27.24 o 
   2  11   4        4.17       62.28     13.98 o 
   3  11   4     4990.48     4759.98     37.77 o 
   4  11   4      122.73      126.22      9.37 o 
   5  11   4      844.97      847.71     12.38 o 
   6  11   4     1528.11     1552.02     15.83 o 
   7  11   4      337.54      347.04     12.77 o 
   8  11   4     1450.21     1496.70     27.71 o 
   9  11   4        1.27        9.76     14.43 o 
  -8  12   4      716.31      670.75     25.82 o 
  -7  12   4      477.30      489.50     24.05 o 
  -6  12   4      201.79      201.95     14.43 o 
  -5  12   4     2538.44     2344.26     21.23 o 
  -4  12   4      577.93      581.76     11.96 o 
  -3  12   4     3574.96     3647.24     21.99 o 
  -2  12   4        9.21       32.13      7.82 o 
  -1  12   4     2343.24     2271.35     14.65 o 
   0  12   4     1262.39     1354.44     11.64 o 
   1  12   4      563.20      502.39     11.14 o 
   2  12   4      884.94      829.94     13.52 o 
   3  12   4      362.54      377.51      9.08 o 
   4  12   4     1615.75     1571.30     22.43 o 
   5  12   4     1247.78     1234.06     13.84 o 
   6  12   4       67.66       67.14     10.99 o 
   7  12   4     2187.29     2238.46     23.12 o 
   8  12   4        6.22       13.79     16.25 o 
   9  12   4     1189.01     1245.81     39.98 o 
  -8  13   4        9.88       14.89     19.41 o 
  -7  13   4     1913.52     1899.10     27.53 o 
  -6  13   4      278.31      280.64     17.41 o 
  -5  13   4      245.54      274.66     16.30 o 
  -4  13   4      294.09      281.59     15.19 o 
  -3  13   4      141.46      137.09     11.97 o 
  -2  13   4      205.18      187.52      9.83 o 
  -1  13   4     4014.61     3778.17     59.68 o 
   0  13   4       59.17       69.74      7.54 o 
   1  13   4     7318.50     7180.13     75.09 o 
   2  13   4       89.19      101.68     10.20 o 
   3  13   4     5405.04     5205.71     34.18 o 
   4  13   4      151.23      146.11     10.78 o 
   5  13   4     3206.71     3129.31     27.44 o 
   6  13   4        1.27       22.04     16.43 o 
   7  13   4       56.90       45.26     16.92 o 
   8  13   4      468.25      442.42     19.38 o 
   9  13   4       28.07        9.63     43.15 o 
  -8  14   4      185.38      179.21     27.85 o 
  -7  14   4      583.43      561.35     21.29 o 
  -6  14   4       14.45       32.88     16.85 o 
  -5  14   4     3230.10     3109.35     29.40 o 
  -4  14   4        5.91       10.95     14.13 o 
  -3  14   4     3873.06     3686.00     29.92 o 
  -2  14   4       45.58       42.77     10.59 o 
  -1  14   4     1438.24     1473.72     12.49 o 
   0  14   4      387.37      414.97     11.80 o 
   1  14   4      689.83      709.89     13.21 o 
   2  14   4      179.76      193.94     12.42 o 
   3  14   4      570.01      610.95     18.37 o 
   4  14   4      446.51      453.37     16.47 o 
   5  14   4     1098.68     1081.59     20.24 o 
   6  14   4        1.65       21.97     20.89 o 
   7  14   4     1812.02     1859.09     29.22 o 
   8  14   4       28.28       24.41     20.85 o 
  -8  15   4       10.32       14.94     25.73 o 
  -7  15   4      561.52      593.11     22.58 o 
  -6  15   4      336.23      359.47     19.91 o 
  -5  15   4      983.64      996.55     21.91 o 
  -4  15   4     1049.70     1017.14     20.63 o 
  -3  15   4       77.29       69.23     16.11 o 
  -2  15   4      575.66      557.66     13.64 o 
  -1  15   4     1533.69     1602.35     48.91 o 
   0  15   4       77.59       76.67     10.69 o 
   1  15   4     3700.69     3510.42     22.76 o 
   2  15   4       57.46       88.13     13.01 o 
   3  15   4     3521.22     3461.05     23.86 o 
   4  15   4      136.33      136.67     15.32 o 
   5  15   4     1147.99     1120.27     26.44 o 
   6  15   4       82.56       83.72     17.24 o 
   7  15   4      185.45      179.22     18.66 o 
   8  15   4      627.26      564.32     49.09 o 
  -7  16   4      338.82      305.85     21.43 o 
  -6  16   4      332.25      330.37     20.59 o 
  -5  16   4      532.08      495.99     20.22 o 
  -4  16   4       92.87      111.87     16.84 o 
  -3  16   4     1047.93     1027.71     18.27 o 
  -2  16   4       64.73      191.88     41.58 o 
  -1  16   4     1138.17     1099.88     17.94 o 
   0  16   4     2307.22     2379.70     22.85 o 
   1  16   4      231.59      240.01     23.56 o 
   2  16   4     3065.20     3038.72     34.37 o 
   3  16   4        0.35       12.68     12.53 o 
   4  16   4     1428.67     1400.74     22.17 o 
   5  16   4     1440.91     1434.79     37.21 o 
   6  16   4      439.79      444.96     19.84 o 
   7  16   4      500.14      699.77     42.06 o 
  -7  17   4      447.99      524.66     43.55 o 
  -6  17   4     1083.80     1010.81     24.96 o 
  -5  17   4       14.48       39.88     20.95 o 
  -4  17   4     2188.14     2121.22     31.26 o 
  -3  17   4       36.13       41.56     16.70 o 
  -2  17   4     1713.68     1680.58     22.95 o 
  -1  17   4      196.29      182.57     15.54 o 
   0  17   4     1064.29     1137.77     21.46 o 
   1  17   4      366.30      388.70     17.68 o 
   2  17   4        2.99      144.98     36.80 o 
   3  17   4      169.12      140.22     18.53 o 
   4  17   4      141.09      148.73     16.83 o 
   5  17   4      107.57      114.64     17.80 o 
   6  17   4      735.61      788.37     22.40 o 
   7  17   4      109.85      137.13     31.88 o 
  -6  18   4      583.73      594.81     32.59 o 
  -5  18   4       18.79       34.94     28.79 o 
  -4  18   4      336.36      333.62     22.64 o 
  -3  18   4        1.58       14.91     19.90 o 
  -2  18   4      758.69      874.66     40.57 o 
  -1  18   4       15.55       23.84     14.95 o 
   0  18   4     1394.11     1435.78     24.01 o 
   1  18   4       59.60       43.31     15.85 o 
   2  18   4     2680.17     2676.28     50.85 o 
   3  18   4      348.75      328.49     20.68 o 
   4  18   4     1717.62     1717.42     55.37 o 
   5  18   4        9.81        6.20     20.34 o 
   6  18   4      461.69      459.51     34.03 o 
  -5  19   4       25.44       27.53     28.40 o 
  -4  19   4      924.12      923.78     24.70 o 
  -3  19   4        0.42        6.53     18.35 o 
  -2  19   4     1881.60     1833.73     33.99 o 
  -1  19   4      116.78      118.88     23.11 o 
   0  19   4     1145.38     1224.29     23.57 o 
   1  19   4      618.00      647.21     20.72 o 
   2  19   4       29.75      158.53     29.42 o 
   3  19   4      272.23      245.94     20.71 o 
   4  19   4      373.93      408.72     23.11 o 
  -5  20   4      310.75      255.74     46.97 o 
  -4  20   4       34.35       21.06     28.24 o 
  -3  20   4      797.58      790.73     27.88 o 
  -2  20   4       18.07       37.66     22.14 o 
  -1  20   4      458.75      506.32     23.12 o 
   0  20   4     1143.28     1233.69     24.76 o 
   1  20   4      262.98      255.89     19.31 o 
   2  20   4      423.20      433.53     25.08 o 
   3  20   4        3.34       25.57     20.73 o 
   4  20   4      640.08      618.46     52.19 o 
  -2  21   4      397.66      412.57     25.43 o 
  -1  21   4      723.34      705.95     32.27 o 
   0  21   4      242.68      234.13     20.11 o 
   1  21   4      676.95      705.64     23.10 o 
   2  21   4       26.94       71.48     23.72 o 
   3  21   4      896.11      861.18     56.96 o 
  -2  22   4       26.14       23.07     38.85 o 
  -1  22   4     1247.19     1221.02     52.94 o 
   0  22   4       13.33       15.64     26.59 o 
   1  22   4      701.69      744.96     95.73 o 
  -9   0   5     4119.19     4053.97     40.52 o 
  -7   0   5     5395.65     5218.05     58.93 o 
  -5   0   5     4312.82     4083.61     34.51 o 
  -3   0   5     1176.22     1280.06     29.43 o 
  -1   0   5    12047.32    12945.75     66.24 o 
   1   0   5    10935.59    10812.37    120.43 o 
   3   0   5    15905.14    15554.34     93.13 o 
   5   0   5     8181.96     8091.06     32.25 o 
   7   0   5      846.11      828.67     14.71 o 
   9   0   5      125.66      119.49     19.31 o 
  -9   1   5      247.46      260.76     16.17 o 
  -8   1   5     1207.98     1050.82     18.46 o 
  -7   1   5      450.96      429.18     13.95 o 
  -6   1   5      790.12      790.71     11.44 o 
  -5   1   5     4441.78     4439.28     20.37 o 
  -4   1   5       11.27       15.19      6.66 o 
  -3   1   5     9886.95    10000.07     64.72 o 
  -2   1   5       34.00       87.36      5.67 o 
  -1   1   5    10400.13    10631.17     63.54 o 
   0   1   5     4565.93     4962.02     11.78 o 
   1   1   5    11079.70    11317.43     43.23 o 
   2   1   5      842.17      813.46      6.10 o 
   3   1   5        5.55       16.35      4.26 o 
   4   1   5     2638.12     2655.04     11.87 o 
   5   1   5      879.89      826.01      7.87 o 
   6   1   5       28.02       38.10      6.98 o 
   7   1   5     2578.94     2549.27     17.57 o 
   8   1   5      248.01      262.72     10.09 o 
   9   1   5     2068.61     2120.17     22.40 o 
  -9   2   5     2279.55     2348.78     29.06 o 
  -8   2   5       10.68       10.93     12.78 o 
  -7   2   5     4068.60     3987.07     35.78 o 
  -6   2   5     1067.80     1108.14     16.24 o 
  -5   2   5     2720.73     2616.84     22.58 o 
  -4   2   5     2261.81     2181.63     15.70 o 
  -3   2   5       18.37       30.90      6.48 o 
  -2   2   5     6491.42     6532.94     25.63 o 
  -1   2   5     2889.72     3353.85     66.19 o 
   0   2   5     3335.91     3553.52     20.71 o 
   1   2   5    15376.25    15611.85     50.60 o 
   2   2   5      833.10      972.88     32.85 o 
   3   2   5     7864.33     7829.05     26.83 o 
   4   2   5      303.91      313.73      6.00 o 
   5   2   5     4532.13     4420.94     22.29 o 
   6   2   5     1085.11     1072.21      9.60 o 
   7   2   5      969.09      989.15     11.10 o 
   8   2   5     2155.07     2116.25     14.90 o 
   9   2   5        9.37       22.16     11.94 o 
  -9   3   5       20.87       15.53     16.71 o 
  -8   3   5     3051.83     2995.59     21.48 o 
  -7   3   5       22.96       28.52     10.85 o 
  -6   3   5     2773.02     2661.23     25.69 o 
  -5   3   5      966.56      962.38     16.47 o 
  -4   3   5      966.94      944.14      9.89 o 
  -3   3   5     2948.60     2976.66     22.02 o 
  -2   3   5     1687.84     2584.57     55.29 o 
  -1   3   5     4796.55     4697.33     31.10 o 
   0   3   5    11982.99    12968.02     79.43 o 
   1   3   5      921.99      992.15     28.65 o 
   2   3   5    15033.32    14802.47     63.68 o 
   3   3   5     1144.08     1327.78      7.76 o 
   4   3   5     7181.37     7140.16     25.96 o 
   5   3   5      490.92      493.62      7.53 o 
   6   3   5     3410.36     3436.24     18.53 o 
   7   3   5      379.99      485.11     10.72 o 
   8   3   5       98.42       94.23     10.21 o 
   9   3   5      521.11      636.82     14.73 o 
  -9   4   5      569.43      640.77     18.58 o 
  -8   4   5       22.26       37.48     13.96 o 
  -7   4   5      279.14      440.72     16.19 o 
  -6   4   5     1607.25     1540.35     16.96 o 
  -5   4   5      356.41      349.98      8.97 o 
  -4   4   5     9569.56     9589.57     54.26 o 
  -3   4   5      204.81      207.10      8.12 o 
  -2   4   5     7540.31     7311.17     50.67 o 
  -1   4   5       58.61       72.42      7.07 o 
   0   4   5     8458.90     8844.65     44.82 o 
   1   4   5       36.30       47.62      6.91 o 
   2   4   5      569.58      737.09     38.36 o 
   3   4   5     2758.59     2835.93     16.52 o 
   4   4   5      342.25      315.18      7.01 o 
   5   4   5       31.01       41.73      7.38 o 
   6   4   5     2765.07     2696.14     15.40 o 
   7   4   5      403.29      379.09     10.21 o 
   8   4   5     2145.46     2199.23     21.47 o 
   9   4   5      125.21      135.06     12.93 o 
  -9   5   5       87.98       93.92     16.12 o 
  -8   5   5     3747.15     3780.83     28.16 o 
  -7   5   5       22.60       22.40      9.55 o 
  -6   5   5     3098.45     3058.89     18.13 o 
  -5   5   5      278.87      271.68      9.50 o 
  -4   5   5      958.13      909.31     14.68 o 
  -3   5   5      734.92      694.11      9.86 o 
  -2   5   5     1312.45     2305.62    211.88 o 
  -1   5   5      381.53      409.32      8.04 o 
   0   5   5    11580.26    11921.47     73.55 o 
   1   5   5       78.49       76.36      6.05 o 
   2   5   5    20639.94    20839.95     82.16 o 
   3   5   5      344.12      324.28      6.14 o 
   4   5   5    12046.48    11963.00     80.11 o 
   5   5   5      654.51      663.20      9.32 o 
   6   5   5     3262.58     3174.40     25.73 o 
   7   5   5      229.83      363.16     10.82 o 
   8   5   5      263.57      274.57     13.06 o 
   9   5   5      555.16      740.02     23.88 o 
  -9   6   5      803.32      911.58     21.49 o 
  -8   6   5        8.03       27.66     15.28 o 
  -7   6   5      491.72      623.06     14.48 o 
  -6   6   5     1525.54     1510.22     14.45 o 
  -5   6   5      380.61      357.62     10.54 o 
  -4   6   5     3197.87     3104.02     19.29 o 
  -3   6   5       26.73       32.35      7.61 o 
  -2   6   5     9593.14     9571.12     72.25 o 
  -1   6   5     1284.07     1298.77     11.00 o 
   0   6   5     2199.73     2152.86     13.87 o 
   1   6   5     2661.20     2491.41     23.44 o 
   2   6   5      258.99      566.85     41.35 o 
   3   6   5     4978.60     4711.68     64.34 o 
   4   6   5      154.75      151.68      7.45 o 
   5   6   5      180.31      191.72      8.04 o 
   6   6   5     1812.51     1781.80     15.78 o 
   7   6   5      866.95      876.64     13.18 o 
   8   6   5     1483.58     1556.53     28.04 o 
   9   6   5      175.03      198.32     14.18 o 
  -9   7   5      112.15      118.58     17.62 o 
  -8   7   5     1401.56     1299.96     22.06 o 
  -7   7   5      711.21      670.78     14.70 o 
  -6   7   5     1697.72     1710.75     22.39 o 
  -5   7   5     3636.83     3395.42     31.64 o 
  -4   7   5       36.53       43.17      8.51 o 
  -3   7   5     5234.54     5119.54     43.13 o 
  -2   7   5      616.38      805.22     53.88 o 
  -1   7   5     6098.51     5946.06     37.45 o 
   0   7   5     6466.59     7057.32     24.26 o 
   1   7   5     1937.90     1853.61     45.02 o 
   2   7   5     6844.00     6751.56     42.81 o 
   3   7   5       17.61       38.67      5.87 o 
   4   7   5     5504.61     5320.68     35.36 o 
   5   7   5      569.99      548.12      9.71 o 
   6   7   5     1710.11     1704.92     20.59 o 
   7   7   5     1865.40     2094.19     17.99 o 
   8   7   5      142.05      135.89     11.71 o 
   9   7   5     1242.19     1350.88     23.83 o 
  -9   8   5     1626.12     1660.81     27.51 o 
  -8   8   5        7.81       21.63     16.92 o 
  -7   8   5     2143.64     2186.47     21.89 o 
  -6   8   5       21.89       20.22     11.43 o 
  -5   8   5     1525.61     1559.62     18.98 o 
  -4   8   5      803.96      793.59     11.67 o 
  -3   8   5       75.46      113.99     12.77 o 
  -2   8   5       18.00       42.49      9.97 o 
  -1   8   5     4599.44     4507.00     23.56 o 
   0   8   5     1127.35     1318.26     13.23 o 
   1   8   5     7748.76     7655.51     52.05 o 
   2   8   5       63.73       63.71      4.87 o 
   3   8   5     9581.05     9252.78     95.64 o 
   4   8   5      558.01      555.86      9.41 o 
   5   8   5     5890.07     5639.97     36.47 o 
   6   8   5       17.95       34.16      9.77 o 
   7   8   5      202.55      213.94     12.05 o 
   8   8   5      701.41      658.80     14.57 o 
   9   8   5       18.72       19.29     14.08 o 
  -9   9   5       10.31       25.58     19.66 o 
  -8   9   5      525.60      441.89     17.80 o 
  -7   9   5      518.63      515.64     15.60 o 
  -6   9   5       39.47       58.81     12.11 o 
  -5   9   5     3514.50     3412.58     38.97 o 
  -4   9   5       35.40       22.99      8.88 o 
  -3   9   5     8060.94     7765.66     39.03 o 
  -2   9   5      492.16      474.33      9.39 o 
  -1   9   5     7115.09     7148.27     64.81 o 
   0   9   5      788.53      836.01      8.35 o 
   1   9   5     3676.92     3614.90     57.65 o 
   2   9   5       11.06       25.41      5.61 o 
   3   9   5       96.65      118.33      8.25 o 
   4   9   5      125.85      132.87      8.84 o 
   5   9   5     1036.93     1020.84     12.87 o 
   6   9   5      143.61      151.17     11.71 o 
   7   9   5     2079.99     2151.68     18.50 o 
   8   9   5       11.09       15.67     11.84 o 
   9   9   5     1461.21     1521.58     23.22 o 
  -9  10   5     1705.08     1728.20     28.92 o 
  -8  10   5      178.18      176.24     16.04 o 
  -7  10   5     2827.86     2819.38     28.09 o 
  -6  10   5      207.80      207.02     13.08 o 
  -5  10   5     1175.42     1259.90     23.38 o 
  -4  10   5     2951.74     2729.64     25.42 o 
  -3  10   5       44.66       81.44     10.20 o 
  -2  10   5      556.15      536.62     12.59 o 
  -1  10   5     3228.95     3100.40     58.37 o 
   0  10   5     1159.32     1170.79     12.85 o 
   1  10   5     7785.84     7455.48     75.37 o 
   2  10   5      247.26      278.99     10.03 o 
   3  10   5     5772.66     5606.96     53.25 o 
   4  10   5      133.98      141.71      9.12 o 
   5  10   5     4253.55     4122.42     21.78 o 
   6  10   5       27.65       40.91     11.39 o 
   7  10   5      917.68      927.75     14.28 o 
   8  10   5      705.34      676.58     15.01 o 
   9  10   5       30.45       39.86     20.19 o 
  -9  11   5        2.80      175.99     51.39 o 
  -8  11   5     1329.18     1334.76     18.95 o 
  -7  11   5      131.45      130.68     13.75 o 
  -6  11   5      932.63      926.05     15.84 o 
  -5  11   5      892.01      934.37     14.62 o 
  -4  11   5      673.08      669.82     12.65 o 
  -3  11   5     3543.44     3410.69     28.65 o 
  -2  11   5      113.90      138.53      8.85 o 
  -1  11   5     3104.90     3022.22     37.87 o 
   0  11   5     1659.70     1711.89     16.50 o 
   1  11   5     2254.25     2274.72     27.27 o 
   2  11   5      819.14      794.54      8.85 o 
   3  11   5        5.96       17.98      8.19 o 
   4  11   5     1705.43     1696.21     26.66 o 
   5  11   5     1226.58     1269.16     19.23 o 
   6  11   5      800.74      797.06     13.76 o 
   7  11   5      715.34      756.19     14.24 o 
   8  11   5        8.70       24.60     13.10 o 
   9  11   5      758.53      838.98     35.52 o 
  -8  12   5        5.83       13.45     17.48 o 
  -7  12   5      756.31      802.11     26.66 o 
  -6  12   5     1849.26     1779.60     33.46 o 
  -5  12   5      261.33      246.54     13.66 o 
  -4  12   5     2550.41     2445.94     38.97 o 
  -3  12   5       23.39       20.99      8.45 o 
  -2  12   5     6693.94     6345.45     47.37 o 
  -1  12   5     1335.40     1312.25     22.28 o 
   0  12   5     4439.42     4631.39     48.26 o 
   1  12   5     1532.89     1505.50     14.56 o 
   2  12   5      448.15      800.32     42.84 o 
   3  12   5     1501.74     1462.01     20.90 o 
   4  12   5      216.55      221.30     10.67 o 
   5  12   5      847.32      847.88     14.13 o 
   6  12   5     1110.55     1144.31     18.39 o 
   7  12   5      282.34      290.70     16.20 o 
   8  12   5     1133.65     1214.35     21.84 o 
   9  12   5       30.78       41.05     38.11 o 
  -8  13   5     1897.86     1865.38     29.44 o 
  -7  13   5        2.65        2.22     20.11 o 
  -6  13   5     2615.50     2527.11     41.54 o 
  -5  13   5       17.86       30.09     14.98 o 
  -4  13   5      867.70      854.62     18.19 o 
  -3  13   5        5.20        5.62     10.98 o 
  -2  13   5      558.02      639.04     27.75 o 
  -1  13   5      473.31      455.23      9.94 o 
   0  13   5      800.02      837.85     12.90 o 
   1  13   5      123.13      112.06      9.75 o 
   2  13   5     3807.39     3649.41     48.05 o 
   3  13   5       53.74       45.40     10.93 o 
   4  13   5     2807.57     2759.27     21.82 o 
   5  13   5       53.18       61.36     13.36 o 
   6  13   5      894.93      853.59     19.54 o 
   7  13   5      107.56      175.36     18.34 o 
   8  13   5      360.27      348.93     23.05 o 
  -8  14   5       89.85      101.15     22.57 o 
  -7  14   5       49.89      114.01     19.41 o 
  -6  14   5      684.06      664.38     20.44 o 
  -5  14   5        4.18       13.14     17.09 o 
  -4  14   5     2958.99     2787.00     26.53 o 
  -3  14   5       36.59       50.16     13.40 o 
  -2  14   5     4985.89     4931.44     46.63 o 
  -1  14   5       30.60       41.65      9.44 o 
   0  14   5     5044.78     5043.05     46.18 o 
   1  14   5       17.25       17.78     10.30 o 
   2  14   5      434.36      641.30     38.45 o 
   3  14   5        7.82       14.90     11.85 o 
   4  14   5      178.10      197.83     15.46 o 
   5  14   5      207.04      196.67     16.45 o 
   6  14   5     1320.44     1374.40     23.58 o 
   7  14   5        0.36       33.53     17.54 o 
   8  14   5     1160.93     1257.99     52.81 o 
  -7  15   5       53.88       62.84     19.49 o 
  -6  15   5     1359.11     1312.37     31.29 o 
  -5  15   5      500.20      478.30     20.33 o 
  -4  15   5      319.54      342.89     17.16 o 
  -3  15   5      691.33      677.22     17.81 o 
  -2  15   5        1.31       57.40     17.96 o 
  -1  15   5     2264.52     2201.52     23.35 o 
   0  15   5     1889.44     1864.61     21.87 o 
   1  15   5      558.76      598.08     27.94 o 
   2  15   5     1696.10     1667.80     42.51 o 
   3  15   5       76.53       84.57     12.71 o 
   4  15   5     1379.69     1337.69     21.41 o 
   5  15   5      644.17      668.69     19.56 o 
   6  15   5     1109.54     1124.72     22.74 o 
   7  15   5      233.60      286.06     20.02 o 
  -7  16   5     1029.33     1043.41     28.93 o 
  -6  16   5      144.75      149.86     19.50 o 
  -5  16   5      494.73      566.55     20.37 o 
  -4  16   5     1441.52     1407.45     28.35 o 
  -3  16   5       98.85      117.50     17.63 o 
  -2  16   5     1252.14     1284.06     20.82 o 
  -1  16   5      410.89      393.39     19.01 o 
   0  16   5      793.36      769.51     19.15 o 
   1  16   5      982.36      993.29     17.52 o 
   2  16   5      423.51      466.22     19.34 o 
   3  16   5     1573.47     1518.76     19.44 o 
   4  16   5       57.67       72.46     16.52 o 
   5  16   5      323.34      337.77     18.94 o 
   6  16   5      319.05      352.29     19.84 o 
   7  16   5      678.38      640.73     53.08 o 
  -7  17   5      318.52      309.80     40.55 o 
  -6  17   5      236.71      246.73     25.84 o 
  -5  17   5      679.14      675.97     26.77 o 
  -4  17   5      146.71      134.20     21.85 o 
  -3  17   5     2949.24     2905.52     30.58 o 
  -2  17   5       85.14      119.62     14.54 o 
  -1  17   5     2308.40     2204.52     64.40 o 
   0  17   5      138.09      150.26     16.43 o 
   1  17   5     1665.51     1775.27     28.49 o 
   2  17   5      394.33      400.87     18.42 o 
   3  17   5       42.42       78.02     16.43 o 
   4  17   5      353.89      358.47     18.64 o 
   5  17   5      258.25      291.06     18.96 o 
   6  17   5       14.30       23.89     44.36 o 
  -6  18   5       52.82       63.46     44.37 o 
  -5  18   5      492.53      504.08     34.14 o 
  -4  18   5        2.33       21.98     18.88 o 
  -3  18   5       60.23       87.38     18.92 o 
  -2  18   5        0.38       25.41     25.65 o 
  -1  18   5     1068.54     1142.79     47.67 o 
   0  18   5        8.14        5.52     17.85 o 
   1  18   5     1594.50     1641.51     25.51 o 
   2  18   5       10.23       15.95     19.72 o 
   3  18   5     1833.27     1856.02     28.94 o 
   4  18   5       92.33       89.25     20.28 o 
   5  18   5     1510.37     1468.22     29.01 o 
   6  18   5       56.31       46.64     44.09 o 
  -5  19   5     1646.16     1602.84     41.55 o 
  -4  19   5      130.90      126.46     24.16 o 
  -3  19   5     1066.49     1066.70     28.98 o 
  -2  19   5        2.12       16.63     21.40 o 
  -1  19   5     1624.88     1634.16     50.44 o 
   0  19   5      421.09      441.01     20.05 o 
   1  19   5      602.23      650.92     21.29 o 
   2  19   5       63.76       66.26     18.19 o 
   3  19   5        5.65       19.48     20.11 o 
   4  19   5       79.13      108.16     21.16 o 
   5  19   5      324.73      411.07     48.25 o 
  -4  20   5      564.81      482.19     46.42 o 
  -3  20   5       57.59      114.42     24.14 o 
  -2  20   5      759.91      759.33     27.88 o 
  -1  20   5      334.02      341.67     29.53 o 
   0  20   5      355.76      374.63     20.42 o 
   1  20   5     1120.68     1149.44     25.00 o 
   2  20   5       40.56       41.47     29.18 o 
   3  20   5     1177.39     1220.80     31.68 o 
   4  20   5       65.42       90.23     45.30 o 
  -3  21   5      740.34      672.11     48.14 o 
  -2  21   5      213.79      256.51     41.85 o 
  -1  21   5       34.55       50.64     26.79 o 
   0  21   5      317.04      343.88     24.28 o 
   1  21   5       71.36       93.00     22.38 o 
   2  21   5     1252.67     1303.01     58.70 o 
   3  21   5        2.45       31.88     46.38 o 
   0  22   5      660.79      768.44     50.42 o 
   1  22   5      177.44      167.55     39.64 o 
  -8   0   6     4338.78     4284.44     38.76 o 
  -6   0   6     2084.75     1957.22     25.49 o 
  -4   0   6     3172.70     3122.20     21.03 o 
  -2   0   6      316.53     1073.07     51.85 o 
   0   0   6     2431.19     2455.22     30.82 o 
   2   0   6    12393.31    12236.21     68.62 o 
   4   0   6     6854.26     6665.76     33.63 o 
   6   0   6     4423.97     4405.71     32.74 o 
   8   0   6      126.04      141.67     13.66 o 
  -9   1   6      587.45      650.41     16.84 o 
  -8   1   6       69.68       56.74     12.96 o 
  -7   1   6      515.18      586.17     13.98 o 
  -6   1   6     2219.73     2157.17     17.03 o 
  -5   1   6     1000.97      952.05     12.20 o 
  -4   1   6    10392.03    10467.14     67.43 o 
  -3   1   6      402.43      411.94      7.97 o 
  -2   1   6    18792.32    18896.71     70.34 o 
  -1   1   6     2446.83     2787.61     27.28 o 
   0   1   6    12807.19    13075.33     97.87 o 
   1   1   6     3174.05     3309.00     34.07 o 
   2   1   6     2157.73     2891.38     90.64 o 
   3   1   6     1134.79     1084.24      6.63 o 
   4   1   6      306.88      283.59      5.69 o 
   5   1   6      506.14      537.60      6.94 o 
   6   1   6     1972.96     1890.20     10.66 o 
   7   1   6      643.24      649.49      9.39 o 
   8   1   6     1943.57     2020.69     23.36 o 
   9   1   6      245.92      280.64     14.27 o 
  -9   2   6       50.27       54.44     15.58 o 
  -8   2   6     1293.34     1198.41     17.06 o 
  -7   2   6      182.45      204.31     12.30 o 
  -6   2   6     3329.86     3261.83     28.73 o 
  -5   2   6     1622.65     1574.48     16.27 o 
  -4   2   6      399.26      393.25      8.56 o 
  -3   2   6     8155.78     8091.42     44.74 o 
  -2   2   6        0.06      150.29     17.45 o 
  -1   2   6     9169.60     9078.49     95.79 o 
   0   2   6     3954.49     3991.85     30.21 o 
   1   2   6     2034.89     1965.46     19.49 o 
   2   2   6     3520.09     3289.44     16.49 o 
   3   2   6      915.75      941.20      6.29 o 
   4   2   6     5342.59     5380.24     26.23 o 
   5   2   6      956.05      981.57      8.23 o 
   6   2   6     1440.76     1452.70     10.87 o 
   7   2   6      485.13      564.95     10.33 o 
   8   2   6       91.47      110.56     10.31 o 
   9   2   6     1008.87     1089.35     19.81 o 
  -9   3   6     1969.00     1930.30     30.77 o 
  -8   3   6       51.58       40.28     12.58 o 
  -7   3   6     3864.14     3745.40     22.06 o 
  -6   3   6      858.97      857.28     11.82 o 
  -5   3   6     1926.53     1899.40     15.41 o 
  -4   3   6     2577.95     2492.37     15.13 o 
  -3   3   6     2006.99     2091.82     12.68 o 
  -2   3   6     3979.14     4010.52     27.70 o 
  -1   3   6     1575.29     1550.43     18.17 o 
   0   3   6     6205.59     6822.74     29.01 o 
   1   3   6     2977.19     2570.81     29.92 o 
   2   3   6      511.15      604.03     21.13 o 
   3   3   6     8080.36     7982.38     42.51 o 
   4   3   6       29.23       33.29      5.30 o 
   5   3   6     4669.31     4636.43     27.02 o 
   6   3   6      685.12      685.91      9.92 o 
   7   3   6     1198.63     1232.71     12.51 o 
   8   3   6     1846.68     1852.46     21.61 o 
   9   3   6       45.36       64.32     13.39 o 
  -9   4   6      242.65      272.36     17.09 o 
  -8   4   6      477.99      396.77     16.16 o 
  -7   4   6      219.99      251.91     10.88 o 
  -6   4   6        7.78       23.76      9.08 o 
  -5   4   6     5584.92     5417.87     23.79 o 
  -4   4   6      133.13      140.74      8.37 o 
  -3   4   6    11954.89    11888.50     73.80 o 
  -2   4   6      138.04      148.91      7.47 o 
  -1   4   6    14906.46    14792.62    109.67 o 
   0   4   6      630.01      632.32      9.26 o 
   1   4   6    13484.80    13443.13    161.08 o 
   2   4   6       40.89       40.69      5.29 o 
   3   4   6       12.10       33.96      5.55 o 
   4   4   6       35.94       52.03      5.82 o 
   5   4   6      396.80      400.75      8.61 o 
   6   4   6       36.52       31.82      8.47 o 
   7   4   6     2591.69     2652.96     25.63 o 
   8   4   6       94.84      100.97     11.06 o 
   9   4   6     2240.63     2295.45     39.51 o 
  -9   5   6     2448.16     2461.00     27.76 o 
  -8   5   6      147.37      136.25     14.73 o 
  -7   5   6     3880.59     3860.67     23.11 o 
  -6   5   6        4.78        9.03      9.72 o 
  -5   5   6     5404.35     5314.02     39.16 o 
  -4   5   6       88.67      106.35      8.88 o 
  -3   5   6      500.00      531.46     10.03 o 
  -2   5   6      245.36      248.28      7.91 o 
  -1   5   6     1480.51     1463.24     38.05 o 
   0   5   6      703.66      689.25     11.85 o 
   1   5   6     4956.13     4564.25     44.59 o 
   2   5   6       20.75       23.49      5.48 o 
   3   5   6     5673.21     5530.43     38.94 o 
   4   5   6        0.76        7.35      6.61 o 
   5   5   6     5885.28     5814.85     41.62 o 
   6   5   6       18.25       22.77      8.86 o 
   7   5   6      473.44      499.50     11.21 o 
   8   5   6      425.92      344.89     13.49 o 
   9   5   6      374.35      371.70     17.65 o 
  -9   6   6      129.10      153.24     18.19 o 
  -8   6   6     1548.54     1449.70     22.19 o 
  -7   6   6      424.71      438.60     12.51 o 
  -6   6   6     1185.32     1202.33     14.17 o 
  -5   6   6     2750.26     2757.09     18.44 o 
  -4   6   6      587.21      553.60     11.10 o 
  -3   6   6     7039.78     6865.67     68.75 o 
  -2   6   6        0.30       29.62      9.52 o 
  -1   6   6    12088.54    11969.11     71.68 o 
   0   6   6     1494.84     1576.59     11.21 o 
   1   6   6     7432.49     7535.53     42.14 o 
   2   6   6     1105.14     1051.74      8.24 o 
   3   6   6      380.40      408.05      8.59 o 
   4   6   6     3482.62     3342.80     30.42 o 
   5   6   6      535.76      556.04      9.24 o 
   6   6   6      616.13      620.37     10.61 o 
   7   6   6     2989.45     3063.68     28.81 o 
   8   6   6      339.17      328.76     16.30 o 
   9   6   6     1555.10     1606.08     23.03 o 
  -9   7   6      850.98      930.12     22.19 o 
  -8   7   6       29.85       20.70     15.50 o 
  -7   7   6     2350.16     2435.34     25.27 o 
  -6   7   6      213.05      236.56     11.62 o 
  -5   7   6     1508.74     1492.53     23.29 o 
  -4   7   6     3093.48     3018.79     25.30 o 
  -3   7   6     1222.72     1216.92     16.09 o 
  -2   7   6     7168.30     7051.37     44.23 o 
  -1   7   6      593.27      578.65      9.53 o 
   0   7   6     5930.16     6050.16     58.14 o 
   1   7   6     1184.22     1133.66     10.41 o 
   2   7   6     2303.73     2585.07     43.44 o 
   3   7   6     3022.74     2910.28     12.88 o 
   4   7   6       73.07       83.91      7.75 o 
   5   7   6      339.69      388.63      9.03 o 
   6   7   6      781.11      821.53     14.08 o 
   7   7   6     1091.75     1090.89     14.33 o 
   8   7   6     1424.08     1432.30     20.97 o 
   9   7   6       11.12       31.33     18.22 o 
  -9   8   6        6.28       16.63     19.51 o 
  -8   8   6     2630.87     2680.83     30.81 o 
  -7   8   6       30.50       37.11     13.67 o 
  -6   8   6     4101.94     4005.49     45.88 o 
  -5   8   6      678.02      644.52     13.92 o 
  -4   8   6     1494.56     1492.40     16.29 o 
  -3   8   6     1584.61     1522.06     13.78 o 
  -2   8   6       91.20      462.35     43.45 o 
  -1   8   6      775.30      758.62     10.49 o 
   0   8   6     2511.22     2636.13     19.58 o 
   1   8   6      586.48      590.14      8.39 o 
   2   8   6     7292.87     7022.53     46.36 o 
   3   8   6      528.39      524.90      9.00 o 
   4   8   6     3610.68     3564.23     25.71 o 
   5   8   6      692.64      642.50     11.70 o 
   6   8   6     2527.76     2526.38     23.18 o 
   7   8   6      140.95      241.45     12.75 o 
   8   8   6      378.24      370.31     16.83 o 
   9   8   6      789.25      918.89     20.99 o 
  -9   9   6      269.94      348.72     21.79 o 
  -8   9   6       53.65       86.18     19.13 o 
  -7   9   6        6.37      107.30     16.17 o 
  -6   9   6     1487.22     1472.20     22.41 o 
  -5   9   6      233.24      220.27     11.23 o 
  -4   9   6     4240.79     4208.44     33.08 o 
  -3   9   6       63.24       76.00      9.10 o 
  -2   9   6     8030.84     7684.87     72.78 o 
  -1   9   6     1303.98     1209.45      9.80 o 
   0   9   6    12007.72    12414.80     97.90 o 
   1   9   6      349.06      327.12      8.99 o 
   2   9   6     1329.52     1582.43     45.15 o 
   3   9   6      444.51      373.70      9.53 o 
   4   9   6      111.80      126.65      9.36 o 
   5   9   6       43.95       46.75      9.88 o 
   6   9   6     1874.37     1897.24     16.77 o 
   7   9   6       63.71       64.81     12.01 o 
   8   9   6     1808.41     1828.24     22.41 o 
   9   9   6      113.12      141.30     19.21 o 
  -9  10   6       17.21       29.63     20.66 o 
  -8  10   6     1933.37     1941.76     27.98 o 
  -7  10   6        6.01       28.73     16.05 o 
  -6  10   6     2276.21     2257.66     21.79 o 
  -5  10   6      146.35      156.52     11.18 o 
  -4  10   6     2040.47     2000.09     22.05 o 
  -3  10   6      704.67      717.23     11.93 o 
  -2  10   6        0.51      212.94     42.29 o 
  -1  10   6      713.58      706.15     14.45 o 
   0  10   6     2759.67     2911.57     22.76 o 
   1  10   6      951.71      952.83     18.69 o 
   2  10   6     4421.62     4153.42     23.02 o 
   3  10   6      229.76      194.10      9.14 o 
   4  10   6     4587.38     4518.89     35.54 o 
   5  10   6      254.90      259.97     10.91 o 
   6  10   6     1173.87     1182.67     16.30 o 
   7  10   6       44.54      188.89     29.01 o 
   8  10   6      235.16      222.90     15.44 o 
   9  10   6      304.26      361.59     23.72 o 
  -8  11   6        1.85       30.98     16.73 o 
  -7  11   6      818.59      868.81     19.87 o 
  -6  11   6      534.08      511.92     14.73 o 
  -5  11   6      455.73      449.61     13.19 o 
  -4  11   6     3443.24     3286.80     33.50 o 
  -3  11   6       46.68       45.64      9.52 o 
  -2  11   6     4731.49     4721.72     61.34 o 
  -1  11   6     1347.49     1263.66     27.59 o 
   0  11   6     2111.25     2100.66     15.77 o 
   1  11   6     5587.44     5165.91     24.61 o 
   2  11   6     2363.18     2520.10     40.26 o 
   3  11   6      899.35      916.25     15.49 o 
   4  11   6      137.34      152.34      9.90 o 
   5  11   6     1879.23     1819.80     23.81 o 
   6  11   6      219.43      242.66     13.11 o 
   7  11   6      334.87      333.66     14.59 o 
   8  11   6     1307.42     1402.30     20.49 o 
   9  11   6        6.48       -2.29     37.07 o 
  -8  12   6      500.51      465.46     23.43 o 
  -7  12   6      229.19      207.91     22.94 o 
  -6  12   6      571.20      565.69     19.47 o 
  -5  12   6     1466.38     1413.83     19.25 o 
  -4  12   6      197.05      201.84     11.39 o 
  -3  12   6     3439.28     3246.80     24.37 o 
  -2  12   6      309.14      361.11     22.85 o 
  -1  12   6     4774.70     4702.68     57.64 o 
   0  12   6      434.55      459.06      9.43 o 
   1  12   6     2259.18     2304.44     54.04 o 
   2  12   6     1364.76     1357.12     13.65 o 
   3  12   6      729.36      702.37     11.69 o 
   4  12   6      529.22      534.96     12.70 o 
   5  12   6      269.24      282.62     12.50 o 
   6  12   6      650.52      651.78     18.47 o 
   7  12   6      731.73      812.93     21.61 o 
   8  12   6        5.68       11.73     20.65 o 
  -8  13   6       69.80       71.81     24.38 o 
  -7  13   6      937.71      958.79     24.42 o 
  -6  13   6       48.34       36.88     17.01 o 
  -5  13   6     1464.45     1451.02     23.08 o 
  -4  13   6      249.16      228.67     15.27 o 
  -3  13   6       43.11       67.61     12.21 o 
  -2  13   6      261.73      233.54     16.59 o 
  -1  13   6     1598.30     1470.14     31.78 o 
   0  13   6      532.85      533.42     13.55 o 
   1  13   6     2743.47     2680.73     50.47 o 
   2  13   6       20.55       34.07     11.77 o 
   3  13   6     7324.47     7029.84     45.97 o 
   4  13   6       74.80       83.07     14.50 o 
   5  13   6     1409.22     1406.04     20.93 o 
   6  13   6       59.54       76.76     19.35 o 
   7  13   6      497.85      504.21     23.14 o 
   8  13   6      434.23      400.48     46.39 o 
  -8  14   6      280.50      258.80     40.49 o 
  -7  14   6      289.81      256.74     20.07 o 
  -6  14   6       55.91       74.15     17.80 o 
  -5  14   6     1659.14     1535.70     23.51 o 
  -4  14   6        1.13        4.42     19.65 o 
  -3  14   6     4265.54     4111.80     35.79 o 
  -2  14   6       51.70       60.68     10.96 o 
  -1  14   6     3975.39     3847.22     36.45 o 
   0  14   6      425.88      410.90     13.45 o 
   1  14   6     2827.95     2821.28     51.94 o 
   2  14   6      442.86      439.29     14.54 o 
   3  14   6       35.47       64.20     13.61 o 
   4  14   6        1.38       15.93     19.43 o 
   5  14   6        1.72       12.98     17.84 o 
   6  14   6      330.71      371.77     21.39 o 
   7  14   6     1142.08     1233.16     27.71 o 
  -7  15   6      686.13      691.28     27.90 o 
  -6  15   6      124.25      116.44     18.49 o 
  -5  15   6      298.62      329.57     18.50 o 
  -4  15   6      763.48      753.25     23.97 o 
  -3  15   6      159.74      166.58     19.49 o 
  -2  15   6      464.75      482.90     15.28 o 
  -1  15   6      952.27     1002.60     33.83 o 
   0  15   6      308.99      305.54     13.92 o 
   1  15   6     2346.73     2368.26     43.17 o 
   2  15   6      191.49      232.13     14.78 o 
   3  15   6     1755.04     1714.65     19.73 o 
   4  15   6        2.13       10.39     17.24 o 
   5  15   6     2341.40     2255.40     26.52 o 
   6  15   6       86.18       95.19     20.48 o 
   7  15   6       68.45      112.52     47.59 o 
  -7  16   6       42.07       49.57     43.97 o 
  -6  16   6      654.48      625.24     26.77 o 
  -5  16   6     1018.23      993.23     27.83 o 
  -4  16   6      520.29      495.55     30.87 o 
  -3  16   6     1000.11      939.45     23.84 o 
  -2  16   6        5.43      151.04     21.01 o 
  -1  16   6     1759.91     1715.03     38.64 o 
   0  16   6      820.78      839.79     19.89 o 
   1  16   6     1136.66     1196.54     19.61 o 
   2  16   6     1640.64     1625.09     23.24 o 
   3  16   6       60.06       50.60     13.69 o 
   4  16   6     2514.31     2546.92     27.30 o 
   5  16   6      188.33      220.90     20.99 o 
   6  16   6      182.20      210.42     22.39 o 
  -6  17   6      534.14      516.12     48.22 o 
  -5  17   6        3.06       -0.41     27.37 o 
  -4  17   6     1161.97     1160.02     29.13 o 
  -3  17   6       31.40       34.40     20.62 o 
  -2  17   6     2074.73     2006.18     32.00 o 
  -1  17   6      153.23      163.58     19.06 o 
   0  17   6     2209.05     2294.31     46.97 o 
   1  17   6      122.52      112.02     17.20 o 
   2  17   6      101.31      212.03     22.28 o 
   3  17   6      281.64      283.35     15.63 o 
   4  17   6       41.11       46.53     17.17 o 
   5  17   6       23.37       36.28     20.39 o 
   6  17   6      251.02      365.70     48.24 o 
  -6  18   6      881.85      794.79     53.25 o 
  -5  18   6      310.92      342.58     50.34 o 
  -4  18   6      470.25      479.99     27.41 o 
  -3  18   6      129.00      103.26     22.61 o 
  -2  18   6       57.32      174.99     31.29 o 
  -1  18   6       34.28       25.81     18.93 o 
   0  18   6      583.62      606.41     21.05 o 
   1  18   6       12.35       12.81     16.88 o 
   2  18   6     2136.30     2187.87     38.40 o 
   3  18   6       14.29       15.84     19.12 o 
   4  18   6     1485.29     1527.98     38.98 o 
   5  18   6       20.21       45.47     45.26 o 
  -4  19   6      915.98      914.38     37.26 o 
  -3  19   6      380.46      419.25     25.67 o 
  -2  19   6     1771.02     1807.38     33.11 o 
  -1  19   6       88.90       90.55     20.64 o 
   0  19   6     1463.78     1517.65     26.04 o 
   1  19   6       50.91       43.38     18.43 o 
   2  19   6      619.51      738.87     31.98 o 
   3  19   6      463.48      468.03     23.04 o 
  -3  20   6      997.20      969.25     52.07 o 
  -2  20   6        1.58       23.46     23.46 o 
  -1  20   6      333.28      320.02     29.15 o 
   0  20   6      649.55      680.54     30.85 o 
   1  20   6      322.26      345.91     21.16 o 
   2  20   6      364.69      373.63     25.61 o 
   0  21   6      453.37      496.68     31.35 o 
   1  21   6     1008.50     1053.98     35.92 o 
  -9   0   7     1889.39     1918.08     28.30 o 
  -7   0   7     5757.52     5634.84     43.96 o 
  -5   0   7     6255.45     6187.35     31.35 o 
  -3   0   7     2438.70     2465.87     18.37 o 
  -1   0   7     2484.18     2744.36     55.01 o 
   1   0   7     6872.30     6415.33    102.59 o 
   3   0   7    11687.52    11669.16     75.80 o 
   5   0   7     4866.51     4734.61     21.39 o 
   7   0   7     3121.20     3078.06     27.81 o 
   9   0   7      459.16      488.64     26.48 o 
  -9   1   7      779.46      776.51     16.25 o 
  -8   1   7      577.61      478.67     15.48 o 
  -7   1   7       12.62       36.99     14.11 o 
  -6   1   7      906.84      895.10     13.96 o 
  -5   1   7     1977.25     1925.13     14.54 o 
  -4   1   7      790.42      756.49     10.30 o 
  -3   1   7     5216.62     5119.44     24.93 o 
  -2   1   7       58.65      137.66      6.22 o 
  -1   1   7    14961.32    14854.08    169.87 o 
   0   1   7      253.57      246.48     10.79 o 
   1   1   7    10869.30    10641.09     56.53 o 
   2   1   7     1597.83     1536.43     12.84 o 
   3   1   7     1970.65     2039.21     14.85 o 
   4   1   7      271.10      256.25      6.03 o 
   5   1   7       35.97       41.78      5.90 o 
   6   1   7      672.09      674.71      9.16 o 
   7   1   7     2061.17     2057.53     20.84 o 
   8   1   7      112.23      110.00     15.95 o 
   9   1   7     1461.54     1500.96     25.65 o 
  -9   2   7     1656.73     1641.54     24.80 o 
  -8   2   7       20.43       21.29     14.11 o 
  -7   2   7     2239.46     2195.32     19.00 o 
  -6   2   7      337.46      328.00     11.97 o 
  -5   2   7     4715.94     4538.89     31.27 o 
  -4   2   7     2018.10     1994.00     16.13 o 
  -3   2   7      646.94      597.19      8.95 o 
  -2   2   7     3607.32     3687.17     20.94 o 
  -1   2   7      956.38      986.73     20.37 o 
   0   2   7     6084.61     6587.72     36.48 o 
   1   2   7     3902.11     3600.82     33.20 o 
   2   2   7     2544.04     2635.42     14.10 o 
   3   2   7     6153.80     5941.11     29.34 o 
   4   2   7      108.24      115.25      5.61 o 
   5   2   7     4901.50     4895.56     15.90 o 
   6   2   7      830.82      804.76     10.13 o 
   7   2   7     1239.87     1273.21     14.31 o 
   8   2   7     1450.78     1406.12     22.85 o 
   9   2   7      412.36      420.62     18.48 o 
  -9   3   7      228.88      211.88     17.16 o 
  -8   3   7     2855.16     2839.17     39.17 o 
  -7   3   7       56.63       89.62     12.20 o 
  -6   3   7     4262.78     4254.15     20.87 o 
  -5   3   7      358.88      352.96      9.81 o 
  -4   3   7     2987.90     2922.50     15.08 o 
  -3   3   7     3290.83     3331.03     24.91 o 
